# Supplementary material for: The genetic intractability of Symbiodinium microadriaticum to standard algal transformation methods
Source: PLoS One. 2019 Feb 19;14(2):e0211936. doi: 10.1371/journal.pone.0211936 (PMC6380556; doi:10.1371/journal.pone.0211936)
Supplement: S1 Table — (XLSX) [file pone.0211936.s002.xlsx]

## Sheet: Sheet1
Supplier	Chloramphenicol 100 ug/ml						Hygromycin B 2500 ug/ml						Geneticin (G418) 3000 ug/ml
	Catalog number	Amount (mg)	Price (USD)	Cost/g	g per 150 ml	Cost per 150 ml	Catalog number	Amount (mg)	Price (USD)	Cost/g	g per 150 ml	Cost per 150 ml	Catalog number	Amount (mg)	Price (USD)	Cost/g	g per 150 ml	Cost per 150 ml
Sigma "standard"	C0378	100000	132.5	1.325	0.015	0.019875	H7772	1000	670	670	0.375	251.25	G5013	25000	1345	53.8	0.45	24.21
Sigma "plant culture"	C1919	100000	463	4.63	0.015	0.06945	H9773	250	287.5	1150	0.375	431.25	G1279	5000	1585	317	0.45	142.65
Amresco	0230	500000	319.9	0.6398	0.015	0.009597	J607	100	49.8	498	0.375	186.75	E859	5000	470.5	94.1	0.45	42.345
MP Biomedicals	02190321	25000	34.65	1.386	0.015	0.02079	02194170	1000	159.6	159.6	0.375	59.85	02158782	5000	804	160.8	0.45	72.36
Santa Cruz Biotech.	sc-3594	25000	52	2.08	0.015	0.0312	sc-29067	1000	95	95	0.375	35.625	sc-29065A	5000	159	31.8	0.45	14.31
