# Supplementary material for: The genetic intractability of Symbiodinium microadriaticum to standard algal transformation methods
Source: PLoS One. 2019 Feb 19;14(2):e0211936. doi: 10.1371/journal.pone.0211936 (PMC6380556; doi:10.1371/journal.pone.0211936)
Supplement: S2 Table — (XLSX) [file pone.0211936.s003.xlsx]

## Sheet: Calculations
Raw values		2017-08-10				Ave	SD	SE	2017-08-17				Ave	SD	SE	2017-08-25				Ave	SD	SE
	Control 1	120000	110000	120000	130000	120000	8164.97	4082.48	320000	380000	400000	410000	377500	40311.3	20155.6	870000	1170000	1210000	1460000	1177500	241851	120925
	Control 2	110000	150000	110000	90000	115000	25166.1	12583.1	520000	430000	420000	360000	432500	66017.7	33008.8	890000	970000	1200000	900000	990000	144453	72226.5
	Control 3	120000	140000	90000	110000	115000	20816.7	10408.3	440000	460000	490000	520000	477500	35000	17500	1010000	1360000	1200000	940000	1127500	189978	94989
	Acetone 1	150000	90000	160000	110000	127500	33040.4	16520.2	450000	580000	440000	460000	482500	65510.8	32755.4	800000	1150000	1340000	1560000	1212500	322012	161006
	Acetone 2	140000	140000	110000	120000	127500	15000	7500	450000	470000	730000	500000	537500	129968	64984	1250000	1620000	1340000	1220000	1357500	182277	91138.6
	Acetone 3	110000	130000	130000	100000	117500	15000	7500	460000	670000	640000	450000	555000	116190	58094.8	1170000	1460000	1340000	1430000	1350000	130384	65192
	Atrazine 1	150000	130000	130000	110000	130000	16329.9	8164.97	100000	140000	190000	170000	150000	39157.8	19578.9	110000	120000	60000	150000	110000	37416.6	18708.3
	Atrazine 2	110000	150000	120000	90000	117500	25000	12500	130000	200000	190000	180000	175000	31091.3	15545.6	90000	90000	80000	110000	92500	12583.1	6291.53
	Atrazine 3	90000	130000	140000	160000	130000	29439.2	14719.6	120000	210000	130000	120000	145000	43589	21794.5	100000	50000	90000	70000	77500	22173.6	11086.8
Aggregated		2017-08-10			2017-08-17			2017-08-25
		Ave	SE		Ave	SE		Ave	SE
	Control	116667	5610.84		429167	14150.3		1.09833e+06	56629.9
	Acetone	21013.5	6544.01		525000	31039.1		1.30667e+06	65387
	Atrazine	125833	6988.75		156667	11055.4		93333.3	7546.15
Organized
		0	7	15		SE	0	7	15
	Control	116667	429167	1.09833e+06		Control	5610.84	14150.3	56629.9
	Acetone	21013.5	525000	1.30667e+06		Acetone	6544.01	31039.1	65387
	Atrazine	125833	156667	93333.3		Atrazine	6988.75	11055.4	7546.15

## Sheet: Raw values
	2017-08-10						2017-08-17						2017-08-25							2017-08-10						2017-08-17						2017-08-25
Control 1	12	11	12	13	12	0.166667	32	38	40	41	37.75	2.89156	87	117	121	146	117.75	5.60568		120000	110000	120000	130000			320000	380000	400000	410000			870000	1170000	1210000	1460000
Control 2	11	15	11	9	11.5	0.288675	52	43	42	36	43.25	5.00833	89	97	120	90	99	9.70932		110000	150000	110000	90000			520000	430000	420000	360000			890000	970000	1200000	900000
Control 3	12	14	9	11	11.5	11.6667	44	46	49	52	47.75	42.9167	101	136	120	94	112.75	109.833		120000	140000	90000	110000			440000	460000	490000	520000			1010000	1360000	1200000	940000
Acetone 1	15	9	16	11	12.75	0.333333	45	58	44	46	48.25	2.18422	80	115	134	156	121.25	4.71331		150000	90000	160000	110000			450000	580000	440000	460000			800000	1150000	1340000	1560000
Acetone 2	14	14	11	12	12.75	0.57735	45	47	73	50	53.75	3.78319	125	162	134	122	135.75	8.16369		140000	140000	110000	120000			450000	470000	730000	500000			1250000	1620000	1340000	1220000
Acetone 3	11	13	13	10	11.75	12.4167	46	67	64	45	55.5	52.5	117	146	134	143	135	130.667		110000	130000	130000	100000			460000	670000	640000	450000			1170000	1460000	1340000	1430000
Atrazine 1	15	13	13	11	13	0.416667	10	14	19	17	15	0.927961	11	12	6	15	11	0.939119		150000	130000	130000	110000			100000	140000	190000	170000			110000	120000	60000	150000
Atrazine 2	11	15	12	9	11.75	0.721688	13	20	19	18	17.5	1.60728	9	9	8	11	9.25	1.6266		110000	150000	120000	90000			130000	200000	190000	180000			90000	90000	80000	110000
Atrazine 3	9	13	14	16	13	12.5833	12	21	13	12	14.5	15.6667	10	5	9	7	7.75	9.33333		90000	130000	140000	160000			120000	210000	130000	120000			100000	50000	90000	70000
	x10000 to give total number of cells
									Atrazine was added to 150ng/ml final concentration
