# Supplementary material for: The genetic intractability of Symbiodinium microadriaticum to standard algal transformation methods
Source: PLoS One. 2019 Feb 19;14(2):e0211936. doi: 10.1371/journal.pone.0211936 (PMC6380556; doi:10.1371/journal.pone.0211936)
Supplement: S3 Table — (XLSX) [file pone.0211936.s004.xlsx]

## Sheet: Sheet1
Designation	tcons	len	target	annot	X16c1.out	X16c2.out	X16c3.out	X36c2.out	X36c3.out	X36c4.out	ds1.out	ds2.out	ds4.out	noon1.out	noon2.out	noon3.out
SmicGene17360_pAct	TCONS_00100056	1471	ACT_TOXGO	Actin	22.3498	19.1357	14.5397	26.0419	28.9083	23.6088	21.3894	25.437	16.7784	15.2102	18.2359	13.3928
SmicGene25527_pBtubA	TCONS_00146830	9819	TBB1_PARTE	Tubulin beta chain	NA	NA	NA	NA	NA	NA	NA	NA	NA	NA	NA	NA
SmicGene4192_pBtubB	TCONS_00132038	3717	TBB_TETTH	Tubulin beta chain	12.1018	11.0815	14.6811	12.3449	8.96793	14.181	13.9879	10.6924	13.8392	11.4769	9.6213	13.5489
SmicGene33536_pHsp90	TCONS_00193822	543	HSP90_EIMTE	Heat shock protein 90	22.3359	17.4314	43.0318	24.9257	8.59352	41.094	42.8761	19.0052	49.4141	29.0897	12.7536	38.7775
