# Supplementary material for: The genetic intractability of Symbiodinium microadriaticum to standard algal transformation methods
Source: PLoS One. 2019 Feb 19;14(2):e0211936. doi: 10.1371/journal.pone.0211936 (PMC6380556; doi:10.1371/journal.pone.0211936)
Supplement: S4 Table — (XLSX) [file pone.0211936.s005.xlsx]

## Sheet: A) Electroporation
	Experiment	Transformant name	DNA used	DNA type	DNA amount (µg)	Carrier DNA (µg)	Number of cells	Cell age (days)	Transformation mix volume (µl)	Pulse type	Pulse length (ms) + interval (s)	Pulses	Capacitance (µF)	Shunt resistance	Field strength (kV)	Cuvette (cm)	Handling Temperature (°C)	Incubation (Days)	Incubation selection	Growth selection
	Electro-1	E-1-1	pCR2.1-p35S-ChloR-NosT	Circular plasmid	4	40	100000000	40	200	Exponential decay	-		25	400	0.5	1	4	2		100 µg/ml Chloramphenicol
	Electro-2	E-2-1	pCR2.1-p35S-ChloR-NosT	Linearized plasmid	10	100	100000000	19	800	Multi-square wave	5 + 0.5	6	-	-	0.02	4	4	2		100 µg/ml Chloramphenicol
		E-2-2	no plasmid	-	0	100	100000000	19	800	Multi-square wave	5 + 0.5	6	-	-	0.02	4	4	2		100 µg/ml Chloramphenicol
		E-2-3	pCR2.1-p35S-ChloR-NosT	Linearized plasmid	6	60	100000000	19	800	Exponential decay	-		25	400	1	4	4	2		100 µg/ml Chloramphenicol
		E-2-4	no plasmid	-	0	60	80000000	19	800	Exponential decay	-		25	400	1	4	4	2		100 µg/ml Chloramphenicol
	Electro-3	E-3-1	p35S-ChloR-NosT	PCR product	10	100	100000000	18	850	Multi-square wave	5 + 0.5	3	-	-	0.45	4	4	2		100 µg/ml Chloramphenicol
		E-3-2	no plasmid	-	0	100	100000000	18	850	Multi-square wave	5 + 0.5	3	-	-	0.45	4	4	2		100 µg/ml Chloramphenicol
		E-3-3	p35S-ChloR-NosT	PCR product	20	200	100000000	18	850	Multi-square wave	5 + 0.5	3	-	-	0.45	4	4	2		100 µg/ml Chloramphenicol
		E-3-4	no plasmid	-	0	200	100000000	18	850	Multi-square wave	5 + 0.5	3	-	-	0.45	4	4	2		100 µg/ml Chloramphenicol
		E-3-5	p35S-ChloR-NosT	PCR product	50	500	100000000	18	850	Multi-square wave	5 + 0.5	3	-	-	0.45	4	4	2		100 µg/ml Chloramphenicol
		E-3-6	no plasmid	-	0	500	100000000	18	850	Multi-square wave	5 + 0.5	3	-	-	0.45	4	4	2		100 µg/ml Chloramphenicol
	Electro-4	E-4-1	pCR2.1-p35S-ChloR-NosT	Linearized plasmid	5	50	160000000	18	740	Exponential decay	-		50	400	1.5	4	4	2		100 µg/ml Chloramphenicol
		E-4-2	no plasmid	-	0	50	160000000	18	740	Exponential decay	-		50	400	1.5	4	4	2		100 µg/ml Chloramphenicol
		E-4-3	pCR2.1-p35S-ChloR-NosT	Linearized plasmid	10	100	160000000	18	740	Exponential decay	-		50	400	1.5	4	4	2		100 µg/ml Chloramphenicol
		E-4-4	no plasmid	-	0	100	160000000	18	740	Exponential decay	-		50	400	1.5	4	4	2		100 µg/ml Chloramphenicol
		E-4-5	pCR2.1-p35S-ChloR-NosT	Linearized plasmid	15	150	160000000	18	740	Exponential decay	-		50	400	1.5	4	4	2		100 µg/ml Chloramphenicol
		E-4-6	no plasmid	-	0	150	160000000	18	740	Exponential decay	-		50	400	1.5	4	4	2		100 µg/ml Chloramphenicol
		E-4-7	pCR2.1-p35S-ChloR-NosT	Linearized plasmid	20	200	160000000	18	740	Exponential decay	-		50	400	1.5	4	4	2		100 µg/ml Chloramphenicol
		E-4-8	no plasmid	-	0	200	160000000	18	740	Exponential decay	-		50	400	1.5	4	4	2		100 µg/ml Chloramphenicol
		E-4-9	pCR2.1-p35S-ChloR-NosT	Linearized plasmid	25	250	160000000	18	740	Exponential decay	-		50	400	1.5	4	4	2		100 µg/ml Chloramphenicol
		E-4-10	no plasmid	-	0	250	160000000	18	740	Exponential decay	-		50	400	1.5	4	4	2		100 µg/ml Chloramphenicol
	Electro-5	E-5-1	pCR2.1-pBTubB-ChloR	Linearized plasmid	2	40	500000000	16	500	Exponential decay	-		50	500	1.8	4	25	1		100 µg/ml Chloramphenicol
		E-5-2	no plasmid	-	0	40	500000000	16	500	Exponential decay	-		50	500	1.8	4	25	1		100 µg/ml Chloramphenicol
	Electro-6	E-6-1	pCR2.1-p35S-ChloR-NosT	Linearized plasmid	0.502	40	100000000	22	160	Exponential decay	-		25	400	0.8	2	25	1		100 µg/ml Chloramphenicol
		E-6-2	pCR2.1-p35S-ChloR-NosT	Circular plasmid	3.8	40	100000000	22	160	Exponential decay	-		25	400	0.8	2	25	1		100 µg/ml Chloramphenicol
	Electro-7	E-7-1	p35S-ChloR-NosT	PCR product	2.85	40	100000000	11	160	Exponential decay	-		25	400	0.5	2	25	1		100 µg/ml Chloramphenicol
		E-7-2	Alexa488-linked fragments	Linear fragment	2.5	40	100000000	11	160	Exponential decay	-		25	400	0.5	2	25	1		100 µg/ml Chloramphenicol
	Electro-8	E-8-1	pCR2.1-pAct-ChloR-ActT	Circular plasmid	4	40	50000000	6	150	Exponential decay	-		25	400	0.5	2	25	1		100 µg/ml Chloramphenicol
		E-8-2	pCR2.1-pBTubA-ChloR	Circular plasmid	4	40	50000000	6	150	Exponential decay	-		25	400	0.5	2	25	1		100 µg/ml Chloramphenicol
		E-8-3	pCR2.1-p35S-ChloR-NosT	Circular plasmid	4	40	50000000	6	150	Exponential decay	-		25	400	0.5	2	25	1		100 µg/ml Chloramphenicol
		E-8-4	no plasmid	-	0	40	50000000	6	150	Exponential decay	-		25	400	0.5	2	25	1		100 µg/ml Chloramphenicol
	Electro-9	E-9-1	pCR2.1-pAct-ChloR-ActT	Linearized plasmid	4	40	50000000	8	150	Exponential decay	-		25	400	0.5	2	25	1		100 µg/ml Chloramphenicol
		E-9-2	pCR2.1-pBTubA-ChloR	Linearized plasmid	4	40	50000000	8	150	Exponential decay	-		25	400	0.5	2	25	1		100 µg/ml Chloramphenicol
		E-9-3	pCR2.1-p35S-ChloR-NosT	Linearized plasmid	4	40	50000000	8	150	Exponential decay	-		25	400	0.5	2	25	1		100 µg/ml Chloramphenicol
		E-9-4	no plasmid	-	0	40	50000000	8	150	Exponential decay	-		25	400	0.5	2	25	1		100 µg/ml Chloramphenicol
	Electro-10	E-10-1	pCR2.1-pAct-ChloR-ActT	Circular plasmid	4	40	50000000	7	250	Exponential decay	-		25	400	2.2	2	25	1		100 µg/ml Chloramphenicol
		E-10-2	pCR2.1-pBTubA-ChloR	Circular plasmid	4	40	50000000	7	250	Exponential decay	-		25	400	2.2	2	25	1		100 µg/ml Chloramphenicol
		E-10-3	pCR2.1-p35S-ChloR-NosT	Circular plasmid	4	40	50000000	7	250	Exponential decay	-		25	400	2.2	2	25	1		100 µg/ml Chloramphenicol
		E-10-4	no plasmid	-	0	40	50000000	7	250	Exponential decay	-		25	400	2.2	2	25	1		100 µg/ml Chloramphenicol
	Electro-11	E-11-1	pCR2.1-pAct-ChloR-ActT	Linearized plasmid	4	40	50000000	9	250	Exponential decay	-		25	400	1.5	2	25	1		100 µg/ml Chloramphenicol
		E-11-2	pCR2.1-pBTubA-ChloR	Linearized plasmid	4	40	50000000	9	250	Exponential decay	-		25	400	1.5	2	25	1		100 µg/ml Chloramphenicol
		E-11-3	pCR2.1-p35S-ChloR-NosT	Linearized plasmid	4	40	50000000	9	250	Exponential decay	-		25	400	1.5	2	25	1		100 µg/ml Chloramphenicol
		E-11-4	no plasmid	-	0	40	50000000	9	250	Exponential decay	-		25	400	1.5	2	25	1		100 µg/ml Chloramphenicol
	Electro-12	E-12-1	pCR2.1-pAct-ChloR-ActT	Circular plasmid	4	40	50000000	28	250	Exponential decay	-		25	400	1.5	2	25	1		100 µg/ml Chloramphenicol
		E-12-2	pCR2.1-pBTubA-ChloR	Circular plasmid	4	40	50000000	28	250	Exponential decay	-		25	400	1.5	2	25	1		100 µg/ml Chloramphenicol
		E-12-3	pCR2.1-p35S-ChloR-NosT	Circular plasmid	4	40	50000000	28	250	Exponential decay	-		25	400	1.5	2	25	1		100 µg/ml Chloramphenicol
		E-12-4	no plasmid	-	0	40	50000000	28	250	Exponential decay	-		25	400	1.5	2	25	1		100 µg/ml Chloramphenicol
	Electro-13	E-13-1	pPsbAGEM minicircle	Circular plasmid	4	40	100000000	17	500	Multi-square wave	0.05 + 0.1	5	-	-	0.5	2	25	3	10 ng/ml Atrazine	150 ng/ml Atrazine
		E-13-2	pPsbAS264GGEM minicircle	Circular plasmid	4	40	100000000	17	500	Multi-square wave	0.05 + 0.1	5	-	-	0.5	2	25	3	10 ng/ml Atrazine	150 ng/ml Atrazine
		E-13-3	pCR2.1-pPsbJ-Chlo	Circular plasmid	4	40	100000000	17	500	Multi-square wave	0.05 + 0.1	5	-	-	0.5	2	25	3	10 ng/ml Atrazine	150 ng/ml Atrazine
		E-13-4	no plasmid	-	0	40	100000000	17	500	Multi-square wave	0.05 + 0.1	5	-	-	0.5	2	25	3	10 ng/ml Atrazine	150 ng/ml Atrazine
	Electro-14	E-14-1	pPsbAGEM minicircle	Circular plasmid	4	40	50000000	7	800	Exponential decay	-		50	500	1.5	2	25	3	10 ng/ml Atrazine	150 ng/ml Atrazine
		E-14-2	pPsbAS264GGEM minicircle	Circular plasmid	4	40	50000000	7	800	Exponential decay	-		50	500	1.5	2	25	3	10 ng/ml Atrazine	150 ng/ml Atrazine
		E-14-3	pCR2.1-pPsbJ-Chlo	Circular plasmid	4	40	50000000	7	800	Exponential decay	-		50	500	1.5	2	25	3	10 ng/ml Atrazine	150 ng/ml Atrazine
		E-14-4	no plasmid	-	0	40	50000000	7	800	Exponential decay	-		50	500	1.5	2	25	3	10 ng/ml Atrazine	150 ng/ml Atrazine
	Electro-15	E-15-1	pPsbAGEM minicircle	Circular plasmid	4	40	50000000	8	800	Multi-square wave	0.05 + 0.1	5	-	-	0.5	2	4	3	10 ng/ml Atrazine	150 ng/ml Atrazine
		E-15-2	pPsbAS264GGEM minicircle	Circular plasmid	4	40	50000000	8	800	Multi-square wave	0.05 + 0.1	5	-	-	0.5	2	4	3	10 ng/ml Atrazine	150 ng/ml Atrazine
		E-15-3	no plasmid	-	0	40	50000000	8	800	Multi-square wave	0.05 + 0.1	5	-	-	0.5	2	4	3	10 ng/ml Atrazine	150 ng/ml Atrazine
	Electro-16	E-16-1	pPsbAGEM minicircle	Linearized plasmid	4	40	50000000	7	800	Multi-square wave	2.0 + 0.5	2	-	-	0.85	2	4	3	10 ng/ml Atrazine	150 ng/ml Atrazine
		E-16-2	pPsbAS264GGEM minicircle	Linearized plasmid	4	40	50000000	7	800	Multi-square wave	2.0 + 0.5	2	-	-	0.85	2	4	3	10 ng/ml Atrazine	150 ng/ml Atrazine
		E-16-3	pCR2.1-pPsbJ-Chlo	Linearized plasmid	4	40	50000000	7	800	Multi-square wave	2.0 + 0.5	2	-	-	0.85	2	4	3		100 µg/ml Chloramphenicol
		E-16-4	no plasmid (Atra)	-	0	40	50000000	7	800	Multi-square wave	2.0 + 0.5	2	-	-	0.85	2	4	3	10 ng/ml Atrazine	150 ng/ml Atrazine
		E-16-5	no plasmid (Chlo)	-	0	40	50000000	7	800	Multi-square wave	2.0 + 0.5	2	-	-	0.85	2	4	3		100 µg/ml Chloramphenicol
	Electro-17	E-17-1	pCR2.1-pAct-ChloR-ActT	Circular plasmid	4	40	50000000	13	800	Multi-square wave	100 + 0.1	10	-	-	0.3	2	4	3		100 µg/ml Chloramphenicol
		E-17-2	pCR2.1-pBTubA-ChloR	Circular plasmid	4	40	50000000	13	800	Multi-square wave	100 + 0.1	10	-	-	0.3	2	4	3		100 µg/ml Chloramphenicol
		E-17-3	pCR2.1-pBTubB-ChloR	Circular plasmid	4	40	50000000	13	800	Multi-square wave	100 + 0.1	10	-	-	0.3	2	4	3		100 µg/ml Chloramphenicol
		E-17-4	pCR2.1-pHsp90-ChloR-Hsp90T	Circular plasmid	4	40	50000000	13	800	Multi-square wave	100 + 0.1	10	-	-	0.3	2	4	3		100 µg/ml Chloramphenicol
		E-17-5	pCR2.1-p35S-ChloR-NosT	Circular plasmid	4	40	50000000	13	800	Multi-square wave	100 + 0.1	10	-	-	0.3	2	4	3		100 µg/ml Chloramphenicol
		E-17-6	no plasmid	-	0	40	50000000	13	800	Multi-square wave	100 + 0.1	10	-	-	0.3	2	4	3		100 µg/ml Chloramphenicol

## Sheet: B) Biolistics
	Experiment	Transformant name	Plasmid used	Plasmid type	Plasmid amount (µg)	Number of cells	Cell age (days)	Particles	Pressure (psi)	Shot type	Slot distance	Incubation time on plates (Days)
	Bio-1	B-1-1	pCR2.1-p35S-ChloR-NosT	Circular	1	30000000	21	Gold 0.6 µm	1100	Single x3	1	1
		B-1-1	pCR2.1-p35S-ChloR-NosT	Circular	1	30000000	21	Tungsten M10	1100	Single x3	1	1
	Bio-2	B-2-1	pCR2.1-p35S-ChloR-NosT	Circular	5	50000000	13	Gold 0.6 µm	1550	Multiple	1	1
		B-2-2	pCR2.1-p35S-ChloR-NosT	Linear	5	50000000	13	Gold 0.6 µm	1550	Multiple	1	1
		B-2-3	no plasmid	-	0	50000000	13	Gold 0.6 µm	1550	Multiple	1	1
		B-2-4	pCR2.1-p35S-ChloR-NosT	Circular	5	50000000	13	Gold 1.0 µm	1550	Multiple	1	1
		B-2-5	pCR2.1-p35S-ChloR-NosT	Linear	5	50000000	13	Gold 1.0 µm	1550	Multiple	1	1
		B-2-6	no plasmid	-	0	50000000	13	Gold 1.0 µm	1550	Multiple	1	1
	Bio-3	B-3-1	pCR2.1-p35S-ChloR-NosT	Circular	1	25000000	18	Tungsten M10	900	Single	1	1
		B-3-2	pCR2.1-p35S-ChloR-NosT	Circular	1	25000000	18	Tungsten M17	900	Single	1	1
		B-3-3	pCR2.1-p35S-ChloR-NosT	Circular	1	25000000	18	Tungsten M20	900	Single	1	1
		B-3-4	pCR2.1-p35S-ChloR-NosT	Circular	1	25000000	18	Gold 0.6 µm	900	Single	1	1
		B-3-5	pCR2.1-p35S-ChloR-NosT	Circular	1	25000000	18	Gold 1.0 µm	900	Single	1	1
		B-3-6	pCR2.1-p35S-ChloR-NosT	Circular	1	25000000	18	Gold 1.6 µm	900	Single	1	1
	Bio-4	B-4-1	pCR2.1-pAct-ChloR-ActT	Circular	1	53000000	10	Gold 1.6 µm	1350	Single	2	2
		B-4-2	pCR2.1-pBTubA-ChloR	Circular	1	53000000	10	Gold 1.6 µm	1350	Single	2	2
		B-4-3	pCR2.1-pBTubB-ChloR	Circular	1	53000000	10	Gold 1.6 µm	1350	Single	2	2
		B-4-4	pCR2.1-pHsp90-ChloR-Hsp90T	Circular	1	53000000	10	Gold 1.6 µm	1350	Single	2	2
		B-4-5	pCR2.1-p35S-ChloR-NosT	Circular	1	53000000	10	Gold 1.6 µm	1350	Single	2	2
		B-4-6	no plasmid	-	0	53000000	10	Gold 1.6 µm	1350	Single	2	2
		B-4-7	pCR2.1-pAct-ChloR-ActT	Circular	1	53000000	10	Tungsten M25	1350	Single	2	2
		B-4-8	pCR2.1-pBTubA-ChloR	Circular	1	53000000	10	Tungsten M25	1350	Single	2	2
		B-4-9	pCR2.1-pBTubB-ChloR	Circular	1	53000000	10	Tungsten M25	1350	Single	2	2
		B-4-10	pCR2.1-pHsp90-ChloR-Hsp90T	Circular	1	53000000	10	Tungsten M25	1350	Single	2	2
		B-4-11	pCR2.1-p35S-ChloR-NosT	Circular	1	53000000	10	Tungsten M25	1350	Single	2	2
		B-4-12	no plasmid	-	0	53000000	10	Tungsten M25	1350	Single	2	2
	Bio-5	B-5-1	pCR2.1-pAct-ChloR-ActT	Circular	1	18000000	16	Gold 1.0 µm	1100	Single	2	2
		B-5-2	pCR2.1-pBTubA-ChloR	Circular	1	18000000	16	Gold 1.0 µm	1100	Single	2	2
		B-5-3	pCR2.1-pBTubB-ChloR	Circular	1	18000000	16	Gold 1.0 µm	1100	Single	2	2
		B-5-4	pCR2.1-pHsp90-ChloR-Hsp90T	Circular	1	18000000	16	Gold 1.0 µm	1100	Single	2	2
		B-5-5	pCR2.1-p35S-ChloR-NosT	Circular	1	18000000	16	Gold 1.0 µm	1100	Single	2	2
		B-5-6	no plasmid	-	0	18000000	16	Gold 1.0 µm	1100	Single	2	2
		B-5-7	pCR2.1-pAct-ChloR-ActT	Circular	1	18000000	16	Tungsten M20	1100	Single	2	2
		B-5-8	pCR2.1-pBTubA-ChloR	Circular	1	18000000	16	Tungsten M20	1100	Single	2	2
		B-5-9	pCR2.1-pBTubB-ChloR	Circular	1	18000000	16	Tungsten M20	1100	Single	2	2
		B-5-10	pCR2.1-pHsp90-ChloR-Hsp90T	Circular	1	18000000	16	Tungsten M20	1100	Single	2	2
		B-5-11	pCR2.1-p35S-ChloR-NosT	Circular	1	18000000	16	Tungsten M20	1100	Single	2	2
		B-5-12	no plasmid	-	0	18000000	16	Tungsten M20	1100	Single	2	2
	Bio-6	B-6-1	pCR2.1-pAct-ChloR-ActT	Circular	5	50000000	21	Gold 1.0 µm	1100	Multiple	2	2
		B-6-2	pCR2.1-pBTubA-ChloR	Circular	5	50000000	21	Gold 1.0 µm	1100	Multiple	2	2
		B-6-3	pCR2.1-pBTubB-ChloR	Circular	5	50000000	21	Gold 1.0 µm	1100	Multiple	2	2
		B-6-4	pCR2.1-pHsp90-ChloR-Hsp90T	Circular	5	50000000	21	Gold 1.0 µm	1100	Multiple	2	2
		B-6-5	pCR2.1-p35S-ChloR-NosT	Circular	5	50000000	21	Gold 1.0 µm	1100	Multiple	2	2
		B-6-6	no plasmid	-	0	50000000	21	Gold 1.0 µm	1100	Multiple	2	2
	Bio-7	B-7-1	pCR2.1-pAct-ChloR-ActT (dam/dcm)	Circular + Tet1	1	50000000	6	Gold 1.6 µm	1350	Single	2	3
		B-7-2	pCR2.1-pBTubA-ChloR (dam/dcm)	Circular + Tet1	1	50000000	6	Gold 1.6 µm	1350	Single	2	3
		B-7-3	pCR2.1-pBTubB-ChloR (dam/dcm)	Circular + Tet1	1	50000000	6	Gold 1.6 µm	1350	Single	2	3
		B-7-4	pCR2.1-pHsp90-ChloR-Hsp90T (dam/dcm)	Circular + Tet1	1	50000000	6	Gold 1.6 µm	1350	Single	2	3
		B-7-5	pCR2.1-p35S-ChloR-NosT (dam/dcm)	Circular + Tet1	1	50000000	6	Gold 1.6 µm	1350	Single	2	3
		B-7-6	no plasmid	-	0	50000000	6	Gold 1.6 µm	1350	Single	2	3
	Bio-8	B-8-1	pCR2.1-pAct-ChloR-ActT (dam/dcm)	Circular + Tet1	3	200000000	14	Gold 1.6 µm	1350	Single	2	1
		B-8-2	pCR2.1-pBTubA-ChloR (dam/dcm)	Circular + Tet1	3	200000000	14	Gold 1.6 µm	1350	Single	2	1
		B-8-3	no plasmid	-	0	200000000	14	Gold 1.6 µm	1350	Single	2	1
	Bio-9	B-9-1	pPsbAGEM minicircle	Circular + Linear	2	10000000	14	Gold 0.55 µm	1550	Single	1	1
		B-9-2	pPsbAS264GGEM minicircle	Circular + Linear	2	10000000	3 months (from agar colony)	Gold 0.55 µm	1550	Single	1	1
		B-9-3	no plasmid	-	0	10000000	14	Gold 0.55 µm	1550	Single	1	1
		B-9-4	no plasmid	-	0	10000000	3 months (from agar colony)	Gold 0.55 µm	1550	Single	1	1

## Sheet: C) Glass beads
Experiment	Transformant name	Plasmid used	Plasmid type	Number of cells	Cell age (days)	Plasmid amount (µg)	Notes on cell treatment
Glassbead-1	G-1-1	pPsbAGEM minicircle	Linear plasmid	1000000	7	3
	G-1-2	pPsbAS264GGEM minicircle	Linear plasmid	1000000	7	3
Glassbead-2	G-2-1	pCR2.1-pAct-ChloR-ActT	Circular plasmid	2000000	7	2	Snailased cells 24 hours, 10 mg/ml
	G-2-2	pCR2.1-pBTubB-ChloR	Circular plasmid	2000000	7	2	Snailased cells 24 hours, 10 mg/ml
	G-2-3	pCR2.1-p35S-ChloR-NosT	Circular plasmid	2000000	7	2	Snailased cells 24 hours, 10 mg/ml
	G-2-4	-	-	2000000	7	-	Snailased cells 24 hours, 10 mg/ml
Glassbead-3	G-3-1	pCR2.1-pAct-ChloR-ActT	Circular plasmid	2000000	7	2	Cellulased cells 48 hours, 0.3 KU/ml
	G-3-2	pCR2.1-pBTubB-ChloR	Circular plasmid	2000000	7	2	Cellulased cells 48 hours, 0.3 KU/ml
Glassbead-4	G-4-1	pPsbAS264GGEM minicircle	Circular + Linear	8000000	14	1+1	250ng/ml Atrazine selection
	G-4-2	no plasmid	-	2000000	14	0	250ng/ml Atrazine selection
Glassbead-5	G-5-1	pPsbAS264GGEM minicircle	Circular + Linear	8000000	14	1+1	1000ng/ml Atrazine selection
	G-5-2	no plasmid	-	2000000	14	0	1000ng/ml Atrazine selection
Glassbead-6	G-6-1	pPsbAS264GGEM minicircle	Circular + Linear+ Carrier	8000000	14	1+1+50	500ng/ml Atrazine selection
	G-6-2	no plasmid	-	2000000	14	0	500ng/ml Atrazine selection
Glassbead-7	G-7-1	pPsbAS264GGEM minicircle	Circular + Linear+ Carrier	8000000	14	1+1+50	500ng/ml Atrazine selection
	G-7-2	no plasmid	-	2000000	14	0	500ng/ml Atrazine selection
Glassbead-8	G-8-1	pPsbAS264GGEM minicircle	Circular + Linear+ Carrier	8000000	14	1+1+50	500ng/ml Atrazine selection
	G-8-2	no plasmid	-	2000000	14	0	500ng/ml Atrazine selection
Glassbead-9	G-9-1	pPsbAGEM minicircle	Circular + Linear+ Carrier	4000000	14	1+1+50	500ng/ml Atrazine selection
	G-9-2	pPsbAS264GGEM minicircle	Circular + Linear+ Carrier	4000000	3 months (from agar colony)	1+1+50	500ng/ml Atrazine selection
	G-9-3	no plasmid	-	2000000	14	0	500ng/ml Atrazine selection
	G-9-4	no plasmid	-	2000000	3 months (from agar colony)	0	500ng/ml Atrazine selection

## Sheet: D) Silicon carbide
Experiment	Transformant name	Plasmid used	Plasmid type	Plasmid amount (µg)	Number of cells	Cell age (days)	SiCa 50ug/ml (µl)	PEG8000 20% (µl)	Final volume for vortex (µl)	Minutes vortex	Recovery f/2 + Carb 100 ug/ml (ml)	Recovery f/2 antibiotic	Number of plates	Type of plates (cm)	Recovery time (days)
SiC-1	S-1-1	pCR2.1-pAct-ChloR-ActT	Circular plasmid	30	50000000	21	40	160	600	2	10	100 µg/ml Carbenicillin	2	5	1
	S-1-2	pCR2.1-pBTubA-ChloR	Circular plasmid	30	50000000	21	40	160	600	2	10	100 µg/ml Carbenicillin	2	5	1
	S-1-3	pCR2.1-p35S-ChloR-NosT	Circular plasmid	30	50000000	21	40	160	600	2	10	100 µg/ml Carbenicillin	2	5	1
	S-1-4	no plasmid	-	-	50000000	21	40	160	600	2	10	100 µg/ml Carbenicillin	2	5	1
	S-1-5	pCR2.1-pAct-ChloR-ActT	Circular plasmid	30	50000000	31	40	160	600	2	10	100 µg/ml Carbenicillin	1	10	1
	S-1-6	pCR2.1-pBTubA-ChloR	Circular plasmid	30	50000000	31	40	160	600	2	10	100 µg/ml Carbenicillin	1	10	1
SiC-2	S-2-1	pCR2.1-pAct-ChloR-ActT	Linear	20	50000000	10	40	160	600	2	10	100 µg/ml Carbenicillin	1	10	3
	S-2-2	pCR2.1-pBTubA-ChloR	Linear	20	50000000	10	40	160	600	2	10	100 µg/ml Carbenicillin	1	10	3
	S-2-3	pCR2.1-pBTubB-ChloR	Linear	20	50000000	10	40	160	600	2	10	100 µg/ml Carbenicillin	1	10	3
	S-2-4	pCR2.1-pHsp90-ChloR-Hsp90T	Linear	20	50000000	10	40	160	600	2	10	100 µg/ml Carbenicillin	1	10	3
	S-2-5	pCR2.1-p35S-ChloR-NosT	Linear	20	50000000	10	40	160	600	2	10	100 µg/ml Carbenicillin	1	10	3
	S-2-6	no plasmid	-	-	50000000	10	40	160	600	2	10	100 µg/ml Carbenicillin	1	10	3
SiC-3	S-3-1	pCR2.1-pAct-ChloR-ActT (dam/dcm)	Circular, Tet1	5	50000000	11	40	160	600	2	10	100 µg/ml Carbenicillin	1	5	5
	S-3-2	pCR2.1-pBTubA-ChloR (dam/dcm)	Circular, Tet1	5	50000000	11	40	160	600	2	10	100 µg/ml Carbenicillin	1	5	5
	S-3-3	pCR2.1-p35S-ChloR-NosT (dam/dcm)	Circular, Tet1	5	50000000	11	40	160	600	2	10	100 µg/ml Carbenicillin	1	5	5
	S-3-4	no plasmid	-	-	50000000	11	40	160	600	2	10	100 µg/ml Carbenicillin	1	5	5
SiC-4	S-4-1	pCR2.1-pAct-ChloR-ActT	Circular	30	50000000	6	40	160	640	3	5	100 µg/ml Carbenicillin	1	5	2
	S-4-2	pCR2.1-pBTubA-ChloR	Circular	30	50000000	6	40	160	640	3	5	100 µg/ml Carbenicillin	1	5	2
	S-4-3	pCR2.1-p35S-ChloR-NosT	Circular	30	50000000	6	40	160	640	3	5	100 µg/ml Carbenicillin	1	5	2
	S-4-4	no plasmid	-	-	50000000	6	40	160	640	3	5	100 µg/ml Carbenicillin	1	5	2
SiC-5	S-5-1	pCR2.1-pAct-ChloR-ActT	Linear (KpnI)	30	50000000	9	40	160	640	2	5	100 µg/ml Carbenicillin	1	5	2
	S-5-2	pCR2.1-pBTubA-ChloR	Linear (KpnI)	30	50000000	9	40	160	640	2	5	100 µg/ml Carbenicillin	1	5	2
	S-5-3	pCR2.1-p35S-ChloR-NosT	Linear (KpnI)	30	50000000	9	40	160	640	2	5	100 µg/ml Carbenicillin	1	5	2
	S-5-4	no plasmid	-	-	50000000	9	40	160	640	2	5	100 µg/ml Carbenicillin	1	5	2
SiC-6	S-6-1	pPsbAGEM minicircle	Circular	30	50000000	8	40	160	600	2	10	10 ng/ml Atrazine + 100 µg/ml Carbenicillin
	S-6-2	pPsbAS264GGEM minicircle	Circular	30	50000000	8	40	160	600	2	10	10 ng/ml Atrazine + 100 µg/ml Carbenicillin
	S-6-3	pCR2.1-p35S-ChloR-NosT	Circular	30	50000000	8	40	160	600	2	10	10 ng/ml Atrazine + 100 µg/ml Carbenicillin
	S-6-4	no plasmid	-	-	50000000	8	40	160	600	2	10	10 ng/ml Atrazine + 100 µg/ml Carbenicillin
SiC-7	S-7-1	pCR2.1-pPsbJ-Chlo	Circular	30	50000000	11	40	160	650	2	10	100 µg/ml Carbenicillin
	S-7-2	pCR2.1-p35S-ChloR-NosT	Circular	30	50000000	11	40	160	650	2	10	100 µg/ml Carbenicillin
	S-7-3	no plasmid	-	-	50000000	11	40	160	650	2	10	100 µg/ml Carbenicillin

## Sheet: E) FuGENE
Experiment	Transformant name	Plasmid used	Plasmid type	Number of cells	Cell age (days)	Plasmid amount (µg)	FuGENE amount (µl)	DNA:FuGENE ratio	Mixture volume (µl)	Recovery time (Days)
FuGENE-1	F-1-1	pCR2.1-pAct-ChloR-ActT	Circular plasmid	1160000	14	10	30	1:3	1000	2
	F-1-2	pCR2.1-pBTubA-ChloR	Circular plasmid	1160000	14	10	30	1:3	1000	2
	F-1-3	pCR2.1-pBTubB-ChloR	Circular plasmid	1160000	14	10	30	1:3	1000	2
	F-1-4	pCR2.1-pHsp90-ChloR-Hsp90T	Circular plasmid	1160000	14	10	30	1:3	1000	2
	F-1-5	pCR2.1-p35S-ChloR-NosT	Circular plasmid	1160000	14	10	30	1:3	1000	2
	F-1-6	no plasmid	-	1160000	14	-	30	-	1000	2
	F-1-7	pCR2.1-pAct-ChloR-ActT	Circular plasmid	1160000	14	10	10	1:1	1000	2
	F-1-8	pCR2.1-pBTubA-ChloR	Circular plasmid	1160000	14	10	10	1:1	1000	2
	F-1-9	pCR2.1-pBTubB-ChloR	Circular plasmid	1160000	14	10	10	1:1	1000	2
	F-1-10	pCR2.1-pHsp90-ChloR-Hsp90T	Circular plasmid	1160000	14	10	10	1:1	1000	2
	F-1-11	pCR2.1-p35S-ChloR-NosT	Circular plasmid	1160000	14	10	10	1:1	1000	2
	F-1-12	no plasmid	-	1160000	14	-	10	-	1000	2
FuGENE-2	F-2-1	pCR2.1-pAct-ChloR-ActT	Circular plasmid	10000000	16	1	3	1:3	500	2
	F-2-2	pCR2.1-pBTubA-ChloR	Circular plasmid	10000000	16	1	3	1:3	500	2
	F-2-3	pCR2.1-pBTubB-ChloR	Circular plasmid	10000000	16	1	3	1:3	500	2
	F-2-4	pCR2.1-pHsp90-ChloR-Hsp90T	Circular plasmid	10000000	16	1	3	1:3	500	2
	F-2-5	pCR2.1-p35S-ChloR-NosT	Circular plasmid	10000000	16	1	3	1:3	500	2
	F-2-6	no plasmid	-	10000000	16	-	3	-	500	2
	F-2-7	pCR2.1-pAct-ChloR-ActT	Circular plasmid	10000000	16	3	1	3:1	500	2
	F-2-8	pCR2.1-pBTubA-ChloR	Circular plasmid	10000000	16	3	1	3:1	500	2
	F-2-9	pCR2.1-pBTubB-ChloR	Circular plasmid	10000000	16	3	1	3:1	500	2
	F-2-10	pCR2.1-pHsp90-ChloR-Hsp90T	Circular plasmid	10000000	16	3	1	3:1	500	2
	F-2-11	pCR2.1-p35S-ChloR-NosT	Circular plasmid	10000000	16	3	1	3:1	500	2
	F-2-12	no plasmid	-	10000000	16	-	1	-	500	2
FuGENE-3	F-3-1	pPsbAGEM minicircle	Circular plasmid	5000000	15	1	3	1:3	500	1
	F-3-2	pPsbAS264GGEM minicircle	Circular plasmid	5000000	15	1	3	1:3	500	1
	F-3-3	pCR2.1-pPsbJ-Chlo	Circular plasmid	5000000	15	1	3	1:3	500	1
	F-3-4	no plasmid (Atra)	-	5000000	15	-	3	-	500	1
	F-3-5	no plasmid (Chlo)	-	5000000	15	-	3	-	500	1
