# Supplementary material for: The genetic intractability of Symbiodinium microadriaticum to standard algal transformation methods
Source: PLoS One. 2019 Feb 19;14(2):e0211936. doi: 10.1371/journal.pone.0211936 (PMC6380556; doi:10.1371/journal.pone.0211936)
Supplement: S1 File — (APE) [file pone.0211936.s006.ape]

LOCUS       pYES2_1_V5_His_T        6546 bp ds-DNA     linear       06-APR-2016
DEFINITION  pYES2.1/V5-His-TOPO
ACCESSION   
KEYWORDS    
SOURCE      
  ORGANISM  other sequences; artificial sequences; vectors.
COMMENT     
COMMENT     ApEinfo:methylated:1
FEATURES             Location/Qualifiers
     promoter        270..720
                     /label=GAL1_promoter
                     /ApEinfo_fwdcolor="#346ee0"
                     /ApEinfo_revcolor="#346ee0"
                     /ApEinfo_graphicformat="arrow_data {{0 1 2 0 0 -1} {} 0}
                     width 5 offset 0"
     misc_feature    683..706
                     /label=GAL1_primer
                     /ApEinfo_fwdcolor="#7eff74"
                     /ApEinfo_revcolor="#7eff74"
                     /ApEinfo_graphicformat="arrow_data {{0 1 2 0 0 -1} {} 0}
                     width 5 offset 0"
     promoter        744..762
                     /label=T7_promoter
                     /ApEinfo_fwdcolor="#346ee0"
                     /ApEinfo_revcolor="#346ee0"
                     /ApEinfo_graphicformat="arrow_data {{0 1 2 0 0 -1} {} 0}
                     width 5 offset 0"
     CDS             782..1441
                     /codon_start=1
                     /gene="cat"
                     /product="chloramphenicol acetyltransferase"
                     /note="CmR"
                     /note="confers resistance to chloramphenicol"
                     /note="color: #ccffcc"
                     /translation="MEKKITGYTTVDISQWHRKEHFEAFQSVAQCTYNQTVQLDITAF
                     L
                     KTVKKNKHKFYPAFIHILARLMNAHPELRMAMKDGELVIWDSVHPCYTVFHEQTETFS
                     S
                     LWSEYHDDFRQFLHIYSQDVACYGENLAYFPKGFIENMFFVSANPWVSFTSFDLNVAN
                     M
                     DNFFAPVFTMGKYYTQGDKVLMPLAIQVHHAVCDGFHVGRMLNELQQYCDEWQGGA"
                     /label=chloramphenicol acetyltransferase
                     /ApEinfo_fwdcolor="#00ff00"
                     /ApEinfo_revcolor="pink"
                     /ApEinfo_graphicformat="arrow_data {{0 1 2 0 0 -1} {} 0}
                     width 5 offset 0"
     CDS             782..1441
                     /label=ChloramR
                     /ApEinfo_fwdcolor="#ff8000"
                     /ApEinfo_revcolor="green"
                     /ApEinfo_graphicformat="arrow_data {{0 1 2 0 0 -1} {} 0}
                     width 5 offset 0"
     terminator      1568..1813
                     /label=CYC1_terminator
                     /ApEinfo_fwdcolor="#9d1b1c"
                     /ApEinfo_revcolor="#9d1b1c"
                     /ApEinfo_graphicformat="arrow_data {{0 1 2 0 0 -1} {} 0}
                     width 5 offset 0"
     misc_feature    complement(1577..1595)
                     /label=pYESTrp_rev_primer
                     /ApEinfo_fwdcolor="#7eff74"
                     /ApEinfo_revcolor="#7eff74"
                     /ApEinfo_graphicformat="arrow_data {{0 1 2 0 0 -1} {} 0}
                     width 5 offset 0"
     misc_feature    complement(1577..1595)
                     /label=CYC1_primer
                     /ApEinfo_fwdcolor="#7eff74"
                     /ApEinfo_revcolor="#7eff74"
                     /ApEinfo_graphicformat="arrow_data {{0 1 2 0 0 -1} {} 0}
                     width 5 offset 0"
     rep_origin      complement(2041..2660)
                     /label=pBR322_origin
                     /ApEinfo_fwdcolor="#999999"
                     /ApEinfo_revcolor="#999999"
                     /ApEinfo_graphicformat="arrow_data {{0 1 2 0 0 -1} {} 0}
                     width 5 offset 0"
     gene            complement(3774..4574)
                     /gene="URA3"
                     /translation="MSKATYKERAATHPSPVAAKLFNIMHEKQTNLCASLDVRTTKEL
                     LELVEALGPKICLLKTHVDILTDFSMEGTVKPLKALSAKYNFLLFEDRKFADIGNTVK
                     LQYSAGVYRIAEWADITNAHGVVGPGIVSGLKQAAEEVTKEPRGLLMLAELSCKGSLS
                     TGEYTKGTVDIAKSDKDFVIGFIAQRDMGGRDEGYDWLIMTPGVGLDDKGDALGQQYR
                     TVDDVVSTGSDIIIVGRGLFAKGRDAKVEGERYRKAGWEAYLRRCGQQN*"
                     /label=URA3
                     /ApEinfo_fwdcolor="#ff797d"
                     /ApEinfo_revcolor="#ff102f"
                     /ApEinfo_graphicformat="arrow_data {{0 1 2 0 0 -1} {} 0}
                     width 5 offset 0"
     promoter        complement(4576..4801)
                     /translation="MSTVPLVYSPVDREPLHDNSANIKRPLGSFVTSSAACFKPLTIP
                     GPTTPCAFVMSAHSAILYTPAEYCNLTVLPMSANFLSSKSKKLYLADNAFSGLTVPSM
                     EKSVKISTCVFSKQILGPNASTNSSNSLVVRTSNEAHKFVCFSCMILNSLAATGLG*"
                     /label=URA3_promoter
                     /ApEinfo_fwdcolor="#346ee0"
                     /ApEinfo_revcolor="#346ee0"
                     /ApEinfo_graphicformat="arrow_data {{0 1 2 0 0 -1} {} 0}
                     width 5 offset 0"
     rep_origin      4804..6275
                     /translation="MSTVPLVYSPVDREPLHDNSANIKRPLGSFVTSSAACFKPLTIP
                     GPTTPCAFVMSAHSAILYTPAEYCNLTVLPMSANFLSSKSKKLYLADNAFSGLTVPSM
                     EKSVKISTCVFSKQILGPNASTNSSNSLVVRTSNEAHKFVCFSCMILNSLAATGLG*"
                     /label=2micron_origin
                     /ApEinfo_fwdcolor="#999999"
                     /ApEinfo_revcolor="#999999"
                     /ApEinfo_graphicformat="arrow_data {{0 1 2 0 0 -1} {} 0}
                     width 5 offset 0"
ORIGIN
        1 ATCAGGGCGA TGGCCCACTA CGTGAACCAT CACCCTAATC AAGTTTTTTG GGGTCGAGGT
       61 GCCGTAAAGC AGTAAATCGG AAGGGTAAAC GGATGCCCCC ATTTAGAGCT TGACGGGGAA
      121 AGCCGGCGAA CGTGGCGAGA AAGGAAGGGA AGAAAGCGAA AGGAGCGGGG GCTAGGGCGG
      181 TGGGAAGTGT AGGGGTCACG CTGGGCGTAA CCACCACACC CGCCGCGCTT AATGGGGCGC
      241 TACAGGGCGC GTGGGGATGA TCCACTAGTA CGGATTAGAA GCCGCCGAGC GGGTGACAGC
      301 CCTCCGAAGG AAGACTCTCC TCCGTGCGTC CTCGTCTTCA CCGGTCGCGT TCCTGAAACG
      361 CAGATGTGCC TCGCGCCGCA CTGCTCCGAA CAATAAAGAT TCTACAATAC TAGCTTTTAT
      421 GGTTATGAAG AGGAAAAATT GGCAGTAACC TGGCCCCACA AACCTTCAAA TGAACGAATC
      481 AAATTAACAA CCATAGGATG ATAATGCGAT TAGTTTTTTA GCCTTATTTC TGGGGTAATT
      541 AATCAGCGAA GCGATGATTT TTGATCTATT AACAGATATA TAAATGCAAA AACTGCATAA
      601 CCACTTTAAC TAATACTTTC AACATTTTCG GTTTGTATTA CTTCTTATTC AAATGTAATA
      661 AAAGTATCAA CAAAAAATTG TTAATATACC TCTATACTTT AACGTCAAGG AGAAAAAACC
      721 CCGGATCGGA CTACTAGCAG CTGTAATACG ACTCACTATA GGGAATATTA AGCTCGCCCT
      781 Tatggagaaa aaaatcactg gatataccac cgttgatata tcccaatggc atcgtaaaga
      841 acattttgag gcatttcagt cagttgctca atgtacctat aaccagaccg ttcagctgga
      901 tattacggcc tttttaaaga ccgtaaagaa aaataagcac aagttttatc cggcctttat
      961 tcacattctt gcccgcctga tgaatgctca tccggaatta cgtatggcaa tgaaagacgg
     1021 tgagctggtg atatgggata gtgttcaccc ttgttacacc gttttccatg agcaaactga
     1081 aacgttttca tcgctctgga gtgaatacca cgacgatttc cggcagtttc tacacatata
     1141 ttcgcaagat gtggcgtgtt acggtgaaaa cctggcctat ttccctaaag ggtttattga
     1201 gaatatgttt ttcgtctcag ccaatccctg ggtgagtttc accagttttg atttaaacgt
     1261 ggccaatatg gacaacttct tcgcccccgt tttcaccatg ggcaaatatt atacgcaagg
     1321 cgacaaggtg ctgatgccgc tggcgattca ggttcatcat gccgtttgtg atggcttcca
     1381 tgtcggcaga atgcttaatg aattacaaca gtactgcgat gagtggcagg gcggggcgta
     1441 aAAGGGCGAG CTTCGAGGTC ACCCATTCGA AGGTAAGCCT ATCCCTAACC CTCTCCTCGG
     1501 TCTCGATTCT ACGCGTACCG GTCATCATCA CCATCACCAT TGAGTTTCTA GAGGGCCGCA
     1561 TCATGTAATT AGTTATGTCA CGCTTACATT CACGCCCTCC CCCCACATCC GCTCTAACCG
     1621 AAAAGGAAGG AGTTAGACAA CCTGAAGTCT AGGTCCCTAT TTATTTTTTT ATAGTTATGT
     1681 TAGTATTAAG AACGTTATTT ATATTTCAAA TTTTTCTTTT TTTTCTGTAC AGACGCGTGT
     1741 ACGCATGTAA CATTATACTG AAAACCTTGC TTGAGAAGGT TTTGGGACGC TCGAAGGCTT
     1801 TAATTTGCAA GCTGCGGCCC TGCATTAATG AATCGGCCAA CGCGCGGGGA GAGGCGGTTT
     1861 GCGTATTGGG CGCTCTTCCG CTTCCTCGCT CACTGACTCG CTGCGCTCGG TCGTTCGGCT
     1921 GCGGCGAGCG GTATCAGCTC ACTCAAAGGC GGTAATACGG TTATCCACAG AATCAGGGGA
     1981 TAACGCAGGA AAGAACATGT GAGCAAAAGG CCAGCAAAAG CCCAGGAACC GTAAAAAGGC
     2041 CGCGTTGCTG GCGTTTTTCC ATAGGCTCCG CCCCCCTGAC GAGCATCACA AAAATCGACG
     2101 CTCAAGTCAG AGGTGGCGAA ACCCGACAGG ACTATAAAGA TACCAGGCGT TTCCCCCTGG
     2161 AAGCTCCCTC GTGCGCTCTC CTGTTCCGAC CCTGCCGCTT ACCGGATACC TGTCCGCCTT
     2221 TCTCCCTTCG GGAAGCGTGG CGCTTTCTCA TAGCTCACGC TGTAGGTATC TCAGTTCGGT
     2281 GTAGGTCGTT CGCTCCAAGC TGGGCTGTGT GCACGAACCC CCCGTTCAGC CCGACCGCTG
     2341 CGCCTTATCC GGTAACTATC GTCTTGAGTC CAACCCGGTA AGACACGACT TATCGCCACT
     2401 GGCAGCAGCC ACTGGTAACA GGATTAGCAG AGCGAGGTAT GTAGGCGGTG CTACAGAGTT
     2461 CTTGAAGTGG TGGCCTAACT ACGGCTACAC TAGAAGGACA GTATTTGGTA TCTGCGCTCT
     2521 GCTGAAGCCA GTTACCTTCG GAAAAAGAGT TGGTAGCTCT TGATCCGGCA AACAAACCAC
     2581 CGCTGGTAGC GGTGGTTTTT TTGTTTGCAA GCAGCAGATT ACGCGCAGAA AAAAAGGATC
     2641 TCAAGAAGAT CCTTTGATCT TTTCTACGGG GTCTGACGCT CAGTGGAACG AAAACTCACG
     2701 TTAAGGGATT TTGGTCATGA GATTATCAAA AAGGATCTTC ACCTAGATCC TTTTAAATTA
     2761 AAAATGAAGT TTTAAATCAA TCTAAAGTAT ATATGAGTAA ACTTGGTCTG ACAGTTACCA
     2821 ATGCTTAATC AGTGAGGCAC CTATCTCAGC GATCTGTCTA TTTCGTTCAT CCATAGTTGC
     2881 CTGACTCCCC GTCGTGTAGA TAACTACGAT ACGGGAGCGC TTACCATCTG GCCCCAGTGC
     2941 TGCAATGATA CCGCGAGACC CACGCTCACC GGCTCCAGAT TTATCAGCAA TAAACCAGCC
     3001 AGCCGGAAGG GCCGAGCGCA GAAGTGGTCC TGCAACTTTA TCCGCCTCCA TTCAGTCTAT
     3061 TAATTGTTGC CGGGAAGCTA GAGTAAGTAG TTCGCCAGTT AATAGTTTGC GCAACGTTGT
     3121 TGGCATTGCT ACAGGCATCG TGGTGTCACT CTCGTCGTTT GGTATGGCTT CATTCAGCTC
     3181 CGGTTCCCAA CGATCAAGGC GAGTTACATG ATCCCCCATG TTGTGCAAAA AAGCGGTTAG
     3241 CTCCTTCGGT CCTCCGATCG TTGTCAGAAG TAAGTTGGCC GCAGTGTTAT CACTCATGGT
     3301 TATGGCAGCA CTGCATAATT CTCTTACTGT CATGCCATCC GTAAGATGCT TTTCTGTGAC
     3361 TGGTGAGTAC TCAACCAAGT CATTCTGAGA ATAGTGTATG CGGCGACCGA GTTGCTCTTG
     3421 CCCGGCGTCA ATACGGGATA ATAGTGTATC ACATAGCAGA ACTTTAAAAG TGCTCATCAT
     3481 TGGAAAACGT TCTTCGGGGC GAAAACTCTC AAGGATCTTA CCGCTGTTGA GATCCAGTTC
     3541 GATGTAACCC ACTCGTGCAC CCAACTGATC TTCAGCATCT TTTACTTTCA CCAGCGTTTC
     3601 TGGGTGAGCA AAAACAGGAA GGCAAAATGC CGCAAAAAAG GGAATAAGGG CGACACGGAA
     3661 ATGTTGAATA CTCATACTCT TCCTTTTTCA ATGGGTAATA ACTGATATAA TTAAATTGAA
     3721 GCTCTAATTT GTGAGTTTAG TATACATGCA TTTACTTATA ATACAGTTTT TTAGTTTTGC
     3781 TGGCCGCATC TTCTCAAATA TGCTTCCCAG CCTGCTTTTC TGTAACGTTC ACCCTCTACC
     3841 TTAGCATCCC TTCCCTTTGC AAATAGTCCT CTTCCAACAA TAATAATGTC AGATCCTGTA
     3901 GAGACCACAT CATCCACGGT TCTATACTGT TGACCCAATG CGTCTCCCTT GTCATCTAAA
     3961 CCCACACCGG GTGTCATAAT CAACCAATCG TAACCTTCAT CTCTTCCACC CATGTCTCTT
     4021 TGAGCAATAA AGCCGATAAC AAAATCTTTG TCGCTCTTCG CAATGTCAAC AGTACCCTTA
     4081 GTATATTCTC CAGTAGATAG GGAGCCCTTG CATGACAATT CTGCTAACAT CAAAAGGCCT
     4141 CTAGGTTCCT TTGTTACTTC TTCTGCCGCC TGCTTCAAAC CGCTAACAAT ACCTGGGCCC
     4201 ACCACACCGT GTGCATTCGT AATGTCTGCC CATTCTGCTA TTCTGTATAC ACCCGCAGAG
     4261 TACTGCAATT TGACTGTATT ACCAATGTCA GCAAATTTTC TGTCTTCGAA GAGTAAAAAA
     4321 TTGTACTTGG CGGATAATGC CTTTAGCGGC TTAACTGTGC CCTCCATGGA AAAATCAGTC
     4381 AAGATATCCA CATGTGTTTT TAGTAAACAA ATTTTGGGAC CTAATGCTTC AACTAACTCC
     4441 AGTAATTCCT TGGTGGTACG AACATCCAAT GAAGCACACA AGTTTGTTTG CTTTTCGTGC
     4501 ATGATATTAA ATAGCTTGGC AGCAACAGGA CTAGGATGAG TAGCAGCACG TTCCTTATAT
     4561 GTAGCTTTCG ACATGATTTA TCTTCGTTTC CTGCAGGTTT TTGTTCTGTG CAGTTGGGTT
     4621 AAGAATACTG GGCAATTTCA TGTTTCTTCA ACACTACATA TGCGTATATA TACCAATCTA
     4681 AGTCTGTGCT CCTTCCTTCG TTCTTCCTTC TGTTCGGAGA TTACCGAATC AAAAAAATTT
     4741 CAAAGAAACC GAAATCAAAA AAAAGAATAA AAAAAAAATG ATGAATTGAA TTGAAAAGCT
     4801 AGCTTATCGA TGATAAGCTG TCAAAGATGA GAATTAATTC CACGGACTAT AGACTATACT
     4861 AGATACTCCG TCTACTGTAC GATACACTTC CGCTCAGGTC CTTGTCCTTT AACGAGGCCT
     4921 TACCACTCTT TTGTTACTCT ATTGATCCAG CTCAGCAAAG GCAGTGTGAT CTAAGATTCT
     4981 ATCTTCGCGA TGTAGTAAAA CTAGCTAGAC CGAGAAAGAG ACTAGAAATG CAAAAGGCAC
     5041 TTCTACAATG GCTGCCATCA TTATTATCCG ATGTGACGCT GCAGCTTCTC AATGATATTC
     5101 GAATACGCTT TGAGGAGATA CAGCCTAATA TCCGACAAAC TGTTTTACAG ATTTACGATC
     5161 GTACTTGTTA CCCATCATTG AATTTTGAAC ATCCGAACCT GGGAGTTTTC CCTGAAACAG
     5221 ATAGTATATT TGAACCTGTA TAATAATATA TAGTCTAGCG CTTTACGGAA GACAATGTAT
     5281 GTATTTCGGT TCCTGGAGAA ACTATTGCAT CTATTGCATA GGTAATCTTG CACGTCGCAT
     5341 CCCCGGTTCA TTTTCTGCGT TTCCATCTTG CACTTCAATA GCATATCTTT GTTAACGAAG
     5401 CATCTGTGCT TCATTTTGTA GAACAAAAAT GCAACGCGAG AGCGCTAATT TTTCAAACAA
     5461 AGAATCTGAG CTGCATTTTT ACAGAACAGA AATGCAACGC GAAAGCGCTA TTTTACCAAC
     5521 GAAGAATCTG TGCTTCATTT TTGTAAAACA AAAATGCAAC GCGACGAGAG CGCTAATTTT
     5581 TCAAACAAAG AATCTGAGCT GCATTTTTAC AGAACAGAAA TGCAACGCGA GAGCGCTATT
     5641 TTACCAACAA AGAATCTATA CTTCTTTTTT GTTCTACAAA AATGCATCCC GAGAGCGCTA
     5701 TTTTTCTAAC AAAGCATCTT AGATTACTTT TTTTCTCCTT TGTGCGCTCT ATAATGCAGT
     5761 CTCTTGATAA CTTTTTGCAC TGTAGGTCCG TTAAGGTTAG AAGAAGGCTA CTTTGGTGTC
     5821 TATTTTCTCT TCCATAAAAA AAGCCTGACT CCACTTCCCG CGTTTACTGA TTACTAGCGA
     5881 AGCTGCGGGT GCATTTTTTC AAGATAAAGG CATCCCCGAT TATATTCTAT ACCGATGTGG
     5941 ATTGCGCATA CTTTGTGAAC AGAAAGTGAT AGCGTTGATG ATTCTTCATT GGTCAGAAAA
     6001 TTATGAACGG TTTCTTCTAT TTTGTCTCTA TATACTACGT ATAGGAAATG TTTACATTTT
     6061 CGTATTGTTT TCGATTCACT CTATGAATAG TTCTTACTAC AATTTTTTTG TCTAAAGAGT
     6121 AATACTAGAG ATAAACATAA AAAATGTAGA GGTCGAGTTT AGATGCAAGT TCAAGGAGCG
     6181 AAAGGTGGAT GGGTAGGTTA TATAGGGATA TAGCACAGAG ATATATAGCA AAGAGATACT
     6241 TTTGAGCAAT GTTTGTGGAA GCGGTATTCG CAATGGGAAG CTCCACCCCG GTTGATAATC
     6301 AGAAAAGCCC CAAAAACAGG AAGATTGTAT AAGCAAATAT TTAAATTGTA AACGTTAATA
     6361 TTTTGTTAAA ATTCGCGTTA AATTTTTGTT AAATCAGCTC ATTTTTTAAC GAATAGCCCG
     6421 AAATCGGCAA AATCCCTTAT AAATCAAAAG AATAGACCGA GATAGGGTTG AGTGTTGTTC
     6481 CAGTTTCCAA CAAGAGTCCA CTATTAAAGA ACGTGGACTC CAACGTCAAA GGGCGAAAAA
     6541 GGGTCT     
//
