# Supplementary material for: The genetic intractability of Symbiodinium microadriaticum to standard algal transformation methods
Source: PLoS One. 2019 Feb 19;14(2):e0211936. doi: 10.1371/journal.pone.0211936 (PMC6380556; doi:10.1371/journal.pone.0211936)
Supplement: S2 File — (APE) [file pone.0211936.s007.ape]

LOCUS       pYES2_1_V5_His_T        6691 bp ds-DNA     linear       03-AUG-2016
DEFINITION  pYES2.1/V5-His-TOPO
ACCESSION   
KEYWORDS    
SOURCE      
  ORGANISM  other sequences; artificial sequences; vectors.
COMMENT     
COMMENT     ApEinfo:methylated:1
FEATURES             Location/Qualifiers
     misc_feature    4171..4975
                     /label=Cas9 + eGFP
                     /ApEinfo_fwdcolor="cyan"
                     /ApEinfo_revcolor="green"
                     /ApEinfo_graphicformat="arrow_data {{0 1 2 0 0 -1} {} 0}
                     width 5 offset 0"
     misc_feature    4196..4912
                     /label=eGFP
                     /ApEinfo_fwdcolor="#8080c0"
                     /ApEinfo_revcolor="green"
                     /ApEinfo_graphicformat="arrow_data {{0 1 2 0 0 -1} {} 0}
                     width 5 offset 0"
     gene            complement(617..1417)
                     /gene="URA3"
                     /translation="MSKATYKERAATHPSPVAAKLFNIMHEKQTNLCASLDVRTTKEL
                     LELVEALGPKICLLKTHVDILTDFSMEGTVKPLKALSAKYNFLLFEDRKFADIGNTVK
                     LQYSAGVYRIAEWADITNAHGVVGPGIVSGLKQAAEEVTKEPRGLLMLAELSCKGSLS
                     TGEYTKGTVDIAKSDKDFVIGFIAQRDMGGRDEGYDWLIMTPGVGLDDKGDALGQQYR
                     TVDDVVSTGSDIIIVGRGLFAKGRDAKVEGERYRKAGWEAYLRRCGQQN*"
                     /label=URA3
                     /ApEinfo_fwdcolor="#ff797d"
                     /ApEinfo_revcolor="#ff102f"
                     /ApEinfo_graphicformat="arrow_data {{0 1 2 0 0 -1} {} 0}
                     width 5 offset 0"
     promoter        complement(1419..1644)
                     /translation="MSTVPLVYSPVDREPLHDNSANIKRPLGSFVTSSAACFKPLTIP
                     GPTTPCAFVMSAHSAILYTPAEYCNLTVLPMSANFLSSKSKKLYLADNAFSGLTVPSM
                     EKSVKISTCVFSKQILGPNASTNSSNSLVVRTSNEAHKFVCFSCMILNSLAATGLG*"
                     /label=URA3_promoter
                     /ApEinfo_fwdcolor="#346ee0"
                     /ApEinfo_revcolor="#346ee0"
                     /ApEinfo_graphicformat="arrow_data {{0 1 2 0 0 -1} {} 0}
                     width 5 offset 0"
     rep_origin      1647..3118
                     /translation="MSTVPLVYSPVDREPLHDNSANIKRPLGSFVTSSAACFKPLTIP
                     GPTTPCAFVMSAHSAILYTPAEYCNLTVLPMSANFLSSKSKKLYLADNAFSGLTVPSM
                     EKSVKISTCVFSKQILGPNASTNSSNSLVVRTSNEAHKFVCFSCMILNSLAATGLG*"
                     /label=2micron_origin
                     /ApEinfo_fwdcolor="#999999"
                     /ApEinfo_revcolor="#999999"
                     /ApEinfo_graphicformat="arrow_data {{0 1 2 0 0 -1} {} 0}
                     width 5 offset 0"
     promoter        3659..4109
                     /label=GAL1_promoter
                     /ApEinfo_fwdcolor="#346ee0"
                     /ApEinfo_revcolor="#346ee0"
                     /ApEinfo_graphicformat="arrow_data {{0 1 2 0 0 -1} {} 0}
                     width 5 offset 0"
     misc_feature    4072..4095
                     /label=GAL1_primer
                     /ApEinfo_fwdcolor="#7eff74"
                     /ApEinfo_revcolor="#7eff74"
                     /ApEinfo_graphicformat="arrow_data {{0 1 2 0 0 -1} {} 0}
                     width 5 offset 0"
     misc_feature    4919..4943
                     /label=attB1
                     /ApEinfo_fwdcolor="#8080ff"
                     /ApEinfo_revcolor="green"
                     /ApEinfo_graphicformat="arrow_data {{0 1 2 0 0 -1} {} 0}
                     width 5 offset 0"
     promoter        4133..4151
                     /label=T7_promoter
                     /ApEinfo_fwdcolor="#346ee0"
                     /ApEinfo_revcolor="#346ee0"
                     /ApEinfo_graphicformat="arrow_data {{0 1 2 0 0 -1} {} 0}
                     width 5 offset 0"
     terminator      5102..5347
                     /label=CYC1_terminator
                     /ApEinfo_fwdcolor="#9d1b1c"
                     /ApEinfo_revcolor="#9d1b1c"
                     /ApEinfo_graphicformat="arrow_data {{0 1 2 0 0 -1} {} 0}
                     width 5 offset 0"
     misc_feature    complement(5111..5129)
                     /label=pYESTrp_rev_primer
                     /ApEinfo_fwdcolor="#7eff74"
                     /ApEinfo_revcolor="#7eff74"
                     /ApEinfo_graphicformat="arrow_data {{0 1 2 0 0 -1} {} 0}
                     width 5 offset 0"
     misc_feature    complement(5111..5129)
                     /label=CYC1_primer
                     /ApEinfo_fwdcolor="#7eff74"
                     /ApEinfo_revcolor="#7eff74"
                     /ApEinfo_graphicformat="arrow_data {{0 1 2 0 0 -1} {} 0}
                     width 5 offset 0"
     rep_origin      complement(5575..6194)
                     /label=pBR322_origin
                     /ApEinfo_fwdcolor="#999999"
                     /ApEinfo_revcolor="#999999"
                     /ApEinfo_graphicformat="arrow_data {{0 1 2 0 0 -1} {} 0}
                     width 5 offset 0"
     misc_feature    5015..5035
                     /label=V5R
                     /ApEinfo_fwdcolor="#00ff80"
                     /ApEinfo_revcolor="#00ff80"
                     /ApEinfo_graphicformat="arrow_data {{0 1 2 0 0 -1} {} 0}
                     width 5 offset 0"
     misc_feature    4954..4975
                     /label=eGFP R1
                     /ApEinfo_fwdcolor="#8000ff"
                     /ApEinfo_revcolor="#8000ff"
                     /ApEinfo_graphicformat="arrow_data {{0 1 2 0 0 -1} {} 0}
                     width 5 offset 0"
     misc_feature    4171..4191
                     /label=eGFP clone 1
                     /ApEinfo_fwdcolor="#8000ff"
                     /ApEinfo_revcolor="#8000ff"
                     /ApEinfo_graphicformat="arrow_data {{0 1 2 0 0 -1} {} 0}
                     width 5 offset 0"
ORIGIN
        1 TTTGGTATGG CTTCATTCAG CTCCGGTTCC CAACGATCAA GGCGAGTTAC ATGATCCCCC
       61 ATGTTGTGCA AAAAAGCGGT TAGCTCCTTC GGTCCTCCGA TCGTTGTCAG AAGTAAGTTG
      121 GCCGCAGTGT TATCACTCAT GGTTATGGCA GCACTGCATA ATTCTCTTAC TGTCATGCCA
      181 TCCGTAAGAT GCTTTTCTGT GACTGGTGAG TACTCAACCA AGTCATTCTG AGAATAGTGT
      241 ATGCGGCGAC CGAGTTGCTC TTGCCCGGCG TCAATACGGG ATAATAGTGT ATCACATAGC
      301 AGAACTTTAA AAGTGCTCAT CATTGGAAAA CGTTCTTCGG GGCGAAAACT CTCAAGGATC
      361 TTACCGCTGT TGAGATCCAG TTCGATGTAA CCCACTCGTG CACCCAACTG ATCTTCAGCA
      421 TCTTTTACTT TCACCAGCGT TTCTGGGTGA GCAAAAACAG GAAGGCAAAA TGCCGCAAAA
      481 AAGGGAATAA GGGCGACACG GAAATGTTGA ATACTCATAC TCTTCCTTTT TCAATGGGTA
      541 ATAACTGATA TAATTAAATT GAAGCTCTAA TTTGTGAGTT TAGTATACAT GCATTTACTT
      601 ATAATACAGT TTTTTAGTTT TGCTGGCCGC ATCTTCTCAA ATATGCTTCC CAGCCTGCTT
      661 TTCTGTAACG TTCACCCTCT ACCTTAGCAT CCCTTCCCTT TGCAAATAGT CCTCTTCCAA
      721 CAATAATAAT GTCAGATCCT GTAGAGACCA CATCATCCAC GGTTCTATAC TGTTGACCCA
      781 ATGCGTCTCC CTTGTCATCT AAACCCACAC CGGGTGTCAT AATCAACCAA TCGTAACCTT
      841 CATCTCTTCC ACCCATGTCT CTTTGAGCAA TAAAGCCGAT AACAAAATCT TTGTCGCTCT
      901 TCGCAATGTC AACAGTACCC TTAGTATATT CTCCAGTAGA TAGGGAGCCC TTGCATGACA
      961 ATTCTGCTAA CATCAAAAGG CCTCTAGGTT CCTTTGTTAC TTCTTCTGCC GCCTGCTTCA
     1021 AACCGCTAAC AATACCTGGG CCCACCACAC CGTGTGCATT CGTAATGTCT GCCCATTCTG
     1081 CTATTCTGTA TACACCCGCA GAGTACTGCA ATTTGACTGT ATTACCAATG TCAGCAAATT
     1141 TTCTGTCTTC GAAGAGTAAA AAATTGTACT TGGCGGATAA TGCCTTTAGC GGCTTAACTG
     1201 TGCCCTCCAT GGAAAAATCA GTCAAGATAT CCACATGTGT TTTTAGTAAA CAAATTTTGG
     1261 GACCTAATGC TTCAACTAAC TCCAGTAATT CCTTGGTGGT ACGAACATCC AATGAAGCAC
     1321 ACAAGTTTGT TTGCTTTTCG TGCATGATAT TAAATAGCTT GGCAGCAACA GGACTAGGAT
     1381 GAGTAGCAGC ACGTTCCTTA TATGTAGCTT TCGACATGAT TTATCTTCGT TTCCTGCAGG
     1441 TTTTTGTTCT GTGCAGTTGG GTTAAGAATA CTGGGCAATT TCATGTTTCT TCAACACTAC
     1501 ATATGCGTAT ATATACCAAT CTAAGTCTGT GCTCCTTCCT TCGTTCTTCC TTCTGTTCGG
     1561 AGATTACCGA ATCAAAAAAA TTTCAAAGAA ACCGAAATCA AAAAAAAGAA TAAAAAAAAA
     1621 ATGATGAATT GAATTGAAAA GCTAGCTTAT CGATGATAAG CTGTCAAAGA TGAGAATTAA
     1681 TTCCACGGAC TATAGACTAT ACTAGATACT CCGTCTACTG TACGATACAC TTCCGCTCAG
     1741 GTCCTTGTCC TTTAACGAGG CCTTACCACT CTTTTGTTAC TCTATTGATC CAGCTCAGCA
     1801 AAGGCAGTGT GATCTAAGAT TCTATCTTCG CGATGTAGTA AAACTAGCTA GACCGAGAAA
     1861 GAGACTAGAA ATGCAAAAGG CACTTCTACA ATGGCTGCCA TCATTATTAT CCGATGTGAC
     1921 GCTGCAGCTT CTCAATGATA TTCGAATACG CTTTGAGGAG ATACAGCCTA ATATCCGACA
     1981 AACTGTTTTA CAGATTTACG ATCGTACTTG TTACCCATCA TTGAATTTTG AACATCCGAA
     2041 CCTGGGAGTT TTCCCTGAAA CAGATAGTAT ATTTGAACCT GTATAATAAT ATATAGTCTA
     2101 GCGCTTTACG GAAGACAATG TATGTATTTC GGTTCCTGGA GAAACTATTG CATCTATTGC
     2161 ATAGGTAATC TTGCACGTCG CATCCCCGGT TCATTTTCTG CGTTTCCATC TTGCACTTCA
     2221 ATAGCATATC TTTGTTAACG AAGCATCTGT GCTTCATTTT GTAGAACAAA AATGCAACGC
     2281 GAGAGCGCTA ATTTTTCAAA CAAAGAATCT GAGCTGCATT TTTACAGAAC AGAAATGCAA
     2341 CGCGAAAGCG CTATTTTACC AACGAAGAAT CTGTGCTTCA TTTTTGTAAA ACAAAAATGC
     2401 AACGCGACGA GAGCGCTAAT TTTTCAAACA AAGAATCTGA GCTGCATTTT TACAGAACAG
     2461 AAATGCAACG CGAGAGCGCT ATTTTACCAA CAAAGAATCT ATACTTCTTT TTTGTTCTAC
     2521 AAAAATGCAT CCCGAGAGCG CTATTTTTCT AACAAAGCAT CTTAGATTAC TTTTTTTCTC
     2581 CTTTGTGCGC TCTATAATGC AGTCTCTTGA TAACTTTTTG CACTGTAGGT CCGTTAAGGT
     2641 TAGAAGAAGG CTACTTTGGT GTCTATTTTC TCTTCCATAA AAAAAGCCTG ACTCCACTTC
     2701 CCGCGTTTAC TGATTACTAG CGAAGCTGCG GGTGCATTTT TTCAAGATAA AGGCATCCCC
     2761 GATTATATTC TATACCGATG TGGATTGCGC ATACTTTGTG AACAGAAAGT GATAGCGTTG
     2821 ATGATTCTTC ATTGGTCAGA AAATTATGAA CGGTTTCTTC TATTTTGTCT CTATATACTA
     2881 CGTATAGGAA ATGTTTACAT TTTCGTATTG TTTTCGATTC ACTCTATGAA TAGTTCTTAC
     2941 TACAATTTTT TTGTCTAAAG AGTAATACTA GAGATAAACA TAAAAAATGT AGAGGTCGAG
     3001 TTTAGATGCA AGTTCAAGGA GCGAAAGGTG GATGGGTAGG TTATATAGGG ATATAGCACA
     3061 GAGATATATA GCAAAGAGAT ACTTTTGAGC AATGTTTGTG GAAGCGGTAT TCGCAATGGG
     3121 AAGCTCCACC CCGGTTGATA ATCAGAAAAG CCCCAAAAAC AGGAAGATTG TATAAGCAAA
     3181 TATTTAAATT GTAAACGTTA ATATTTTGTT AAAATTCGCG TTAAATTTTT GTTAAATCAG
     3241 CTCATTTTTT AACGAATAGC CCGAAATCGG CAAAATCCCT TATAAATCAA AAGAATAGAC
     3301 CGAGATAGGG TTGAGTGTTG TTCCAGTTTC CAACAAGAGT CCACTATTAA AGAACGTGGA
     3361 CTCCAACGTC AAAGGGCGAA AAAGGGTCTA TCAGGGCGAT GGCCCACTAC GTGAACCATC
     3421 ACCCTAATCA AGTTTTTTGG GGTCGAGGTG CCGTAAAGCA GTAAATCGGA AGGGTAAACG
     3481 GATGCCCCCA TTTAGAGCTT GACGGGGAAA GCCGGCGAAC GTGGCGAGAA AGGAAGGGAA
     3541 GAAAGCGAAA GGAGCGGGGG CTAGGGCGGT GGGAAGTGTA GGGGTCACGC TGGGCGTAAC
     3601 CACCACACCC GCCGCGCTTA ATGGGGCGCT ACAGGGCGCG TGGGGATGAT CCACTAGTAC
     3661 GGATTAGAAG CCGCCGAGCG GGTGACAGCC CTCCGAAGGA AGACTCTCCT CCGTGCGTCC
     3721 TCGTCTTCAC CGGTCGCGTT CCTGAAACGC AGATGTGCCT CGCGCCGCAC TGCTCCGAAC
     3781 AATAAAGATT CTACAATACT AGCTTTTATG GTTATGAAGA GGAAAAATTG GCAGTAACCT
     3841 GGCCCCACAA ACCTTCAAAT GAACGAATCA AATTAACAAC CATAGGATGA TAATGCGATT
     3901 AGTTTTTTAG CCTTATTTCT GGGGTAATTA ATCAGCGAAG CGATGATTTT TGATCTATTA
     3961 ACAGATATAT AAATGCAAAA ACTGCATAAC CACTTTAACT AATACTTTCA ACATTTTCGG
     4021 TTTGTATTAC TTCTTATTCA AATGTAATAA AAGTATCAAC AAAAAATTGT TAATATACCT
     4081 CTATACTTTA ACGTCAAGGA GAAAAAACCC CGGATCGGAC TACTAGCAGC TGTAATACGA
     4141 CTCACTATAG GGAATATTAA GCTCGCCCTT tcgacctgca ggcggccgca ctagtatggt
     4201 gagcaagggc gaggagctgt tcaccggggt ggtgcccatc ctggtcgagc tggacggcga
     4261 cgtaaacggc cacaagttca gcgtgtccgg cgagggcgag ggcgatgcca cctacggcaa
     4321 gctgaccctg aagttcatct gcaccaccgg caagctgccc gtgccctggc ccaccctcgt
     4381 gaccaccctg acctacggcg tgcagtgctt cagccgctac cccgaccaca tgaagcagca
     4441 cgacttcttc aagtccgcca tgcccgaagg ctacgtccag gagcgcacca tcttcttcaa
     4501 ggacgacggc aactacaaga cccgcgccga ggtgaagttc gagggcgaca ccctggtgaa
     4561 ccgcatcgag ctgaagggca tcgacttcaa ggaggacggc aacatcctgg ggcacaagct
     4621 ggagtacaac tacaacagcc acaacgtcta tatcatggcc gacaagcaga agaacggcat
     4681 caaggtgaac ttcaagatcc gccacaacat cgaggacggc agcgtgcagc tcgccgacca
     4741 ctaccagcag aacaccccca tcggcgacgg ccccgtgctg ctgcccgaca accactacct
     4801 gagcacccag tccgccctga gcaaagaccc caacgagaag cgcgatcaca tggtcctgct
     4861 ggagttcgtg accgccgccg ggatcactct cggcatggac gagctgtaca aggatatcac
     4921 aagtttgtac aaaaaagcag gctccgcggc cgcccccttc accatggaca agaagAAGGG
     4981 CGAGCTTCGA GGTCACCCAT TCGAAGGTAA GCCTATCCCT AACCCTCTCC TCGGTCTCGA
     5041 TTCTACGCGT ACCGGTCATC ATCACCATCA CCATTGAGTT TCTAGAGGGC CGCATCATGT
     5101 AATTAGTTAT GTCACGCTTA CATTCACGCC CTCCCCCCAC ATCCGCTCTA ACCGAAAAGG
     5161 AAGGAGTTAG ACAACCTGAA GTCTAGGTCC CTATTTATTT TTTTATAGTT ATGTTAGTAT
     5221 TAAGAACGTT ATTTATATTT CAAATTTTTC TTTTTTTTCT GTACAGACGC GTGTACGCAT
     5281 GTAACATTAT ACTGAAAACC TTGCTTGAGA AGGTTTTGGG ACGCTCGAAG GCTTTAATTT
     5341 GCAAGCTGCG GCCCTGCATT AATGAATCGG CCAACGCGCG GGGAGAGGCG GTTTGCGTAT
     5401 TGGGCGCTCT TCCGCTTCCT CGCTCACTGA CTCGCTGCGC TCGGTCGTTC GGCTGCGGCG
     5461 AGCGGTATCA GCTCACTCAA AGGCGGTAAT ACGGTTATCC ACAGAATCAG GGGATAACGC
     5521 AGGAAAGAAC ATGTGAGCAA AAGGCCAGCA AAAGCCCAGG AACCGTAAAA AGGCCGCGTT
     5581 GCTGGCGTTT TTCCATAGGC TCCGCCCCCC TGACGAGCAT CACAAAAATC GACGCTCAAG
     5641 TCAGAGGTGG CGAAACCCGA CAGGACTATA AAGATACCAG GCGTTTCCCC CTGGAAGCTC
     5701 CCTCGTGCGC TCTCCTGTTC CGACCCTGCC GCTTACCGGA TACCTGTCCG CCTTTCTCCC
     5761 TTCGGGAAGC GTGGCGCTTT CTCATAGCTC ACGCTGTAGG TATCTCAGTT CGGTGTAGGT
     5821 CGTTCGCTCC AAGCTGGGCT GTGTGCACGA ACCCCCCGTT CAGCCCGACC GCTGCGCCTT
     5881 ATCCGGTAAC TATCGTCTTG AGTCCAACCC GGTAAGACAC GACTTATCGC CACTGGCAGC
     5941 AGCCACTGGT AACAGGATTA GCAGAGCGAG GTATGTAGGC GGTGCTACAG AGTTCTTGAA
     6001 GTGGTGGCCT AACTACGGCT ACACTAGAAG GACAGTATTT GGTATCTGCG CTCTGCTGAA
     6061 GCCAGTTACC TTCGGAAAAA GAGTTGGTAG CTCTTGATCC GGCAAACAAA CCACCGCTGG
     6121 TAGCGGTGGT TTTTTTGTTT GCAAGCAGCA GATTACGCGC AGAAAAAAAG GATCTCAAGA
     6181 AGATCCTTTG ATCTTTTCTA CGGGGTCTGA CGCTCAGTGG AACGAAAACT CACGTTAAGG
     6241 GATTTTGGTC ATGAGATTAT CAAAAAGGAT CTTCACCTAG ATCCTTTTAA ATTAAAAATG
     6301 AAGTTTTAAA TCAATCTAAA GTATATATGA GTAAACTTGG TCTGACAGTT ACCAATGCTT
     6361 AATCAGTGAG GCACCTATCT CAGCGATCTG TCTATTTCGT TCATCCATAG TTGCCTGACT
     6421 CCCCGTCGTG TAGATAACTA CGATACGGGA GCGCTTACCA TCTGGCCCCA GTGCTGCAAT
     6481 GATACCGCGA GACCCACGCT CACCGGCTCC AGATTTATCA GCAATAAACC AGCCAGCCGG
     6541 AAGGGCCGAG CGCAGAAGTG GTCCTGCAAC TTTATCCGCC TCCATTCAGT CTATTAATTG
     6601 TTGCCGGGAA GCTAGAGTAA GTAGTTCGCC AGTTAATAGT TTGCGCAACG TTGTTGGCAT
     6661 TGCTACAGGC ATCGTGGTGT CACTCTCGTC G  
//
