# Supplementary material for: The genetic intractability of Symbiodinium microadriaticum to standard algal transformation methods
Source: PLoS One. 2019 Feb 19;14(2):e0211936. doi: 10.1371/journal.pone.0211936 (PMC6380556; doi:10.1371/journal.pone.0211936)
Supplement: S3 File — Based on sequence from Smic.scaffold612 published in Aranda, Li [10]. (STR) [file pone.0211936.s008.str]

LOCUS       Smic_scaffold612       13352 bp ds-DNA     linear       04-FEB-2015
DEFINITION  .
ACCESSION   
VERSION     
SOURCE      .
  ORGANISM  .
COMMENT     
COMMENT     ApEinfo:methylated:1
FEATURES             Location/Qualifiers
     misc_feature    3382..3985
                     /label=beta-tubulin exon 2
                     /ApEinfo_fwdcolor=cyan
                     /ApEinfo_revcolor=green
                     /ApEinfo_graphicformat=arrow_data {{0 1 2 0 0 -1} {} 0}
                     width 5 offset 0
     misc_feature    11988..12352
                     /label=beta-tubulin exon 4
                     /ApEinfo_fwdcolor=cyan
                     /ApEinfo_revcolor=green
                     /ApEinfo_graphicformat=arrow_data {{0 1 2 0 0 -1} {} 0}
                     width 5 offset 0
     misc_feature    4079..4181
                     /label=beta-tubulin exon 3
                     /ApEinfo_fwdcolor=cyan
                     /ApEinfo_revcolor=green
                     /ApEinfo_graphicformat=arrow_data {{0 1 2 0 0 -1} {} 0}
                     width 5 offset 0
     misc_feature    3001..3285
                     /label=beta-tubulin exon 1
                     /ApEinfo_fwdcolor=cyan
                     /ApEinfo_revcolor=green
                     /ApEinfo_graphicformat=arrow_data {{0 1 2 0 0 -1} {} 0}
                     width 5 offset 0
     misc_feature    1459..3000
                     /label=upstream beta-tubulin
                     /ApEinfo_fwdcolor=#ff8000
                     /ApEinfo_revcolor=green
                     /ApEinfo_graphicformat=arrow_data {{0 1 2 0 0 -1} {} 0}
                     width 5 offset 0
ORIGIN
        1 GGCTTGAACA AGCTAGCGCC CATGACCATG CAGAACCGGC ATGATGGGGC GTCAAGCCCT
       61 GATCCCAAAC AAAACGTTCT CAAGAGCCCC GACCATAAGC GAGACCTATG TATTCATCAT
      121 GAAATTGAAA CAGCGAAGCT TATAAGTTCT AGACTGTAGA CTTGAAAGCC CAAATGCTAC
      181 AGACAAGTGT ATCAGCCCCG CGACCTTGCT GGAATCCCGA GATCCCGAGT CTCCAGGTCT
      241 TGAGTAGAGC AAAAGAAGCT GTTCGGCACA GACACTGCCT AGAGTTTTGC AGACAGTTTA
      301 CCCGAGAATG TTGCTGCTTC GGGATGAATT CTGGGTTCGG AGCAAGGAGC CCCAAGAGGA
      361 AAGCGAGAGT TGGGGCTTCT TGTTGAGATT CGAGTTTTGG GCTTGGCGCG CTTTGCGAGT
      421 TCATGCTGCG ATGCTTCTGA TTTGCCTAGC ATGGCCGATG GGCACTGCTG GACCTTCTGC
      481 TTGGAGTGAA ACGTACACTG CATATTGGAA AGGACTCAAT CAAGTCAAGT CCCTAAACCC
      541 TAAACCCTAC GCCATGCCTG CTTTGCGAGT GTGTGAGTCG AAACCCTAAA CCCTCAACCC
      601 TACATGAAGC CTCAATCAAG TCAAGTCTTG TTCGATGCGA GAACTCCGCG TCCGAGGTCG
      661 AATGGCTGGA ACTGGCCAGG CGTGGGGATT GCCATGTCCT ACGACAAGGG CATGCTGCAG
      721 ATGCTCAAGG AACAGAGCGT CTTGTGAGAA CCCGATGTGA GTGGCCACTG TACTCACGGC
      781 AGTGGCACAT GCCTTTTTTT ACACTGAATG TCCGTGCCCG GTCGGGTGTG TAAGCATGCT
      841 TAACATATTG ATTTTACTCC TTAGCCAGAT GCTTCTCAAG TTGTCAGAAC TGGACGGGGC
      901 GTCTTGGCAT GACGACGTCT CCATCGGTCT CTTTCCTTTT CGGTTGTTGT ATGTTTGGTT
      961 CTCGCTTTCG TTGACCATCT CTGTACCTGT AACCATCTCT ACAAAGCACA GTTCTCTGCA
     1021 GATCGGCATG CATTTGCATC CTGACAGATC CGTGACGACA CATGAATGCA CGCGAAACAT
     1081 GCGCATGTAT CAAATATGCA AATCTAAGTT GAATCCGTTT TTCTATTTAA ATCCAATATC
     1141 TATATCTATA CCTATATGTT TATACGTGTA TATCTGTATA TCTCTTTACA GACATACGAA
     1201 TATGTACATA TATATATATA TATATAATAT ATATATATAT ATATAATATA TATATATATA
     1261 TATATATAAT ATATATATAT ATAATATATA ATATATATAT ATATATATAT ATATATATAA
     1321 ATATACATAT ATATATATAT ATATGTGTGT GTATATGTTT CTGTATCAAC ACTTATATCT
     1381 ATATCGGTAC CTAAATGTCA AGCAACTCAA TATCTACATC TGTATCTACA CATATCTTTA
     1441 CCTGTAGCTA TATCTATACA TTCGTGCATG AACACATACA TTGGCATGCA CTGACATGTA
     1501 TGTATGTATG TATGTATGTA TGTATGTATG TATCAAGGCT TTCTGGCTCT GGATTGTCTC
     1561 TGGGGTCTTG CTTCCACCTC CTTCTGTGCG TCATGGGCTG GTTCCTTATG CTCTCTGCCA
     1621 CAGGGCGTAA GCTGGGCCCG CTGAGTGTAA GTTCGCGTTG CATGGTGGAT GGACAGTTGG
     1681 CCGCCCAGAC TGCGGTGAAG GACGTTGAAG CTTTGCTCGG GCGACCCACC AGTCGCTACG
     1741 GAGATGAGGC TGCGTGGCAG TTGAGTACCC CATGAAGCCT GCTCAAGATT GGGCCAGCCG
     1801 GGGTGCCAAG TCACCAGGTG GAACATGCAC TGTCCTCATT CTGCTTCTCT TGCACATGCT
     1861 GCCTACATTT GGGTGCATGT CTTCACAAGC CGAGGGCTGC TGCCGGTGCT GCAACGGCAG
     1921 CTGGAGCTTG ATCCGTATAT TTCCAGCAGG ATCTTCGCTG TAAGGCGAAG CCTAGTAGCG
     1981 TTCATGCTAC GACTCAATTT TCCACTGTCG CTCGTGCTCG CAGACGTGCT CACAGTCATT
     2041 GTTCGGTTTT GCGGCGAAGG GTCCGAGCTC CCTCTTGCAG TGTCCTCCTC CTCGCAGTTG
     2101 TTTTCTTTAT CACACTTGGT TCCTGGCCAC AGTTATATAG TAAGGGTGAG CACGCTGTGT
     2161 GTCGCCTTTT GCAGTCATAA GCGCGAGAAA CCTGCGGCAA ACTTGACCTT CGTGTTGTAT
     2221 TCTTGAAGAC GACTCCTTGC CGCGGCGCAC TTTCTGAAAC ATGCCTGTGC AGATGACGTG
     2281 TCGCTTACCG TCAGATGAGG TTTATTCTGT TGGTGCATGG TGAATACGGG AGATGCTGGT
     2341 GTTACCACTC CCCATGTTCT CTTTCAGCAT CCTTTTCCAT GGACATGATG CGAGCGTAGG
     2401 GGTACGCCTA CAACTTTGGA TCTTCGGGTA ATGTTTTCCA CGTGCTAAAC AATCCGCTGC
     2461 GGAGTGGAGG CCGCCTTGGA GCGGCCGATT CCCCCATCGC GCCTGTGTAT CGCTCTGCTA
     2521 GCCGTCATTG ATGGTGCGTC TGAAGTGTAT GTATTACATA TGTGTGCATG TAGGGAAGTA
     2581 AGTCTGCATG TATCTCTGTA TGTCTTAAGT ATTTATGTAT GTCTGTATGT ATGTATGTAT
     2641 GTATGTATGT ATGTATGTAT GTATGTGTGT GTGTGTATGT GTGTATTTGT GTATGTATTT
     2701 ATGCATGTAT GCTTGTATGC AGGTATCATG CATGCGTGCA TGCATGTAGG CCTGTCGGTC
     2761 TGTCTGTCCG TCCGTCTGCG TGTTTGTCTG GCTATTCGAC ATTGCCCAAC TAGCTGCCCA
     2821 CACATGCACA AGTTTCTTTC CGGTGCTCGC CTGCGCCTAC TGACCTGTGC ATTCACTTGC
     2881 ATGTCTCTGC AGTCTCTGCA TGCGCGGCAC CTGATTCCCA GCGTTTCCGT CCGGCTTGAA
     2941 GCGCCTTCGA AAATCTCAAG CAGTCTCTTT GCTGTCCGTT ACCTTCCGCT TCTTGCAGCC
     3001 ATGCGTGAGC TCGTGCACGT TCAGGGTGGG CAGTGTGGGA ACCAAATTGG TGCCAAGTTC
     3061 TGGGAGGTGA TCGCCGATGA GCACGGAATC GATCCCACGG GAACCTACCA TGGGGATTCC
     3121 GACCTCCAGC TAGAACGCAT CAATGTGTAC TTCAATGAGG CGACCGGGGG ACGATACGTT
     3181 CCGCGCGCGG TCCTGATGGA TCTGGAGCCT GGAACCATGG ACTCCGTCCG AGCCGGGCCT
     3241 TTTGGTCAGC TTTTCCGCCC CGACAATTTC GTCTTCGGAC AGACACTAGG GTCCCCAGTA
     3301 GTACACCACT GTCCTTTTTA TTTAAGGGTT TGCTTAGGGT AAGGGTACCC TTATCATGCT
     3361 AAAGTCCCTT GGAGAACCTA GGACAGGAGC CGGTAACAAC TGGGCTAAGG GTCACTACAC
     3421 AGAGGGGGCA GAACTCATCG ACTCGGTGCT TGACGTTGTG CGCAAGGAGG CCGAAGGTTG
     3481 CGACTGCCTC CAGGGTTTCC AGCTTTGCCA CTCGCTCGGT GGCGGCACCG GAGCCGGCAT
     3541 GGGAACATTG CTTATCTCCA AGGTGCGAGA GGAGTACCCG GACCGCATCA TGGAGACCTT
     3601 CTCGGTGATT CCGTCGCCCA AGGTCTCCGA CACAGTGGTT GAGCCGTACA ATGCCGTCCT
     3661 CAGCTTTCAC CAGCTCGTGG AGAACTCCGA TGAGTCTTTC CTGCTGGACA ATGAGGCACT
     3721 CTACGACATC TGCTTCCGAA CGCTGAAGCT GACGACACCA ACGTACGGAG ACCTCAACCA
     3781 CTTGGTCTCT GCGGCGATGA GCGGCGTGAC CTGCTGCTTG CGATTCCCGG GCCAGTTGAA
     3841 CTGTGACCTC CGCAAGATCG CCGTTAACCT GGTGCCTTTC CCGCGCTTGC ACTTCTTCAT
     3901 GACGGGCTTC GCACCGCTGA CCTCCCGCGG GTCGCAGCAG TACCGGGCCC TGACCGTCCC
     3961 CGAGCTGACG CAACAGATGT CTCGAGGATC CTGTTGAGTG CATGTTATCT TTGCTTACAA
     4021 CTCTATCCAC ACTAAAGGCT ACCAACATTA CACATCATTA AGCCCCCAGA AGAGCTAGGT
     4081 TCGACGCCAA AAACATGATG TGTGCTGCGG ACCCCCGCCA CGGCCGCTAC CTCACCGCGG
     4141 CAGCCCTCTT CCGTGGCCGC ATGTCTACGA AGGAGGTGGA TTTGCTCCAT ATGGTTGCGG
     4201 CCCCCAGTCT TCGGACGTGG CTGGAGCGGG CCGAGTTTCG GCGCAGACAG CAACCAGTGC
     4261 AAATGAGAAC GAAGGTGAAG GTGAGAGTAC AGTGGCTCGT GGCTTAGATT CCCTGGGCGA
     4321 TGAGCCCCAA GTGCAAGAAA TTACGCAGTA TAGCGTCTGG AATTATGTGC AGTCTGGTTT
     4381 GGCAAAGTGC ATGGACTGTT TCGCGGGATT GTCTCGTCTT TCTTGCGGAG CGGACAAAAT
     4441 TCAGAATGAG GATCAGTTTT TTGATGGCAC CTCTACCGTG GATGGTCTCA TCTCCCCGCA
     4501 AGATGCTGAC TCATATGACT TCGGAGTTGG CATGCCTTGC TCCTTCGCTT TGGAAGGTTC
     4561 GAATATGCAG CATGGTGAGG CCGAGGGTTT ACCCTCGCCA GGACCGCCTG ATCAATGCAT
     4621 TTGTTGCGAT TCTTCCATGT GTCGCAGTGC CCTTCGCATT CCTAAGGGCG TGGTCGTGGA
     4681 GGCTAGGAAG GTTCGCTCCC AAAGGATAGT AGGCTGTTCA GGCGCCAGCC TGATGCACTG
     4741 GCGCGTGGGA AGCACGAGGG TCCCTTTGCG CATGCGCGTA CCTCGTATTC TGTCTACGTA
     4801 TGAAGTTGCA CCGGTGTCTT CATGTCTTGA GAATGCCGCT ACGCAGTTCT TGGGGGGCGG
     4861 TAGGCGTAAA AAAGGCACTA CCACTGATCC TTTGCTGCTT GCTCTCACTG AGGTGCTGCA
     4921 CAAGTTTGAA CATGCCAATC CGGCAAACAA GGAGCGAGAG CAGGCTGGAG GTAAGCAATC
     4981 CTTGCGTGAT GCCTTGGCCA AGGCTGTCGC CAGGCCCACT TCTGGCCGAG ACTTGCTCAA
     5041 CAAGTTGAAG TCCATCATCC GTGCCGCTGA GGGTGGTCAT CTGTTTCTGG ATGGCCAGAA
     5101 TACGGTCAGT CGGCATCGTC TTCCCTCCGA TAAGTCCCTA AACCCTCCTG CCGATAGCTC
     5161 CCCTGATGTT CCGGCCCCGT GCGTAGGACC CGGTCAACCT GCTGTCAAGT CCATCTTGAA
     5221 GCCTGCCATG ACCAAGGCAT CCGCGTTGTT GACCGAGAGA GCGTCAGATG TGAATCCTTT
     5281 AGCTGATTGT CAGTTACGCA GTGAAGATTG GCCCCGAGCG CTGGTGATGA GAGCTCCGGC
     5341 CGTGCTCGCT AAATTGCGTC GCGGGGAAGT CCCTGCCGCC AAGCCTGTTG CTTGCATCAT
     5401 GTCGGAAGCC GAAGCCGAAG AATGCATGGC ATACTGGTTA CAACATAAAC TTAGCAGCCT
     5461 TGCAGCTGCT TCTTTGACAT GTGTTGTCGG CGATCGTTTG CCTTCGGTCG TTGCTTGGGC
     5521 GGCTCCTTCC AAGGAAGGTG TCGCAGTTTC GTCGCAATGG TTGAGCTTCT TGCGAGGTGA
     5581 CCGCACATCC GTGCAAACCG TCCGGCTCCT CAAGCTGGGG GCCGACACTG CTCCTCGCAA
     5641 TCCCTTGGTC AAGCAGCCTG AGGGTGCGAA AATTCCTCAA AAAAAAGATG TTGAGACTGT
     5701 TCGGCTCACT GTGTTCAGCA AATACACTGC TGAAAAGCTG TCTTCTCAGT TTGCAGATGC
     5761 CTTGTTAAAG AAGATTTGGC CTACCGGCGC TAGATCTGCC AGCAACTTTG CCAACTGGAG
     5821 GTTGGAAAAG AATCAGGCGG GCGAGACGGT GGCCCTGACG AGCTATGTTG CTGGTAGCAA
     5881 AGCTGTCGTT GATGGCCTTC TCGCCAAATC AGGTTCCACT CCATTGTTCG TGTCCCGACT
     5941 CGCGAAGGAC AAGATTGATG ACGCCAAGGT GCATCCCTTT TGGGTTCCAA GGGCGCTCGG
     6001 CATGTCTGAT TGCGAATACC TGGAGTCTGC TCGTCAGGCC CGTGTTGAGG CCAAATGCGT
     6061 TACGGGTCTC ATGCACCGTT TGGGTGGGGG CAAAGACTTA GGTTTCATGC GACCGGTCAT
     6121 TGACGTTGAT CCTCAACGCA TGCCGCCCTT CTTCTGGCAT GCTTTTGCTC CTTCCTTTTG
     6181 GACTGCTGAG GACTTGCTCG CCTTTCTGGA ATCCACTGGG TGGGAGGCGC CTGAAGTGTT
     6241 AGGTCAGGCC GGAAAGGCGT GGAGGTTTAA AGCTAGCAAG CGGCCTGCAA AGGAAACTTC
     6301 CTTCATTTAT GATCTCCAGC CCGATGGCAT GCTCAAGATT GTCCCTCAGC CACGCAAGGT
     6361 TGAAGCACCT CGACACCTTG GCAAGTCGGT CGGTCGTCCT CGTGCTCCTT GGGAGTCTGC
     6421 AACATCCAAG GAGCAATCGG CAAAACCAAT GCAAGTTGAT GAGGGCCCCG AGGCGAAAGA
     6481 TGCTGGGCAG CCAAGTGCTA AGCGTGCTAA GGTTGCGCCT CTTGCTTTCG GCGAACAATT
     6541 GAGTGTCACG GATGAAAGTT GCCCCTTGCA CTCCTGGCAT GTCGTTGAAG CAGGTGGTGA
     6601 AGGTGCATGC GGTTATCGTG CACTGATTGC TGCTAGCATT TTTGATGCCA AAGCTGATTC
     6661 TGTCTTGAAT CAACAGGATG TCTTCAAACA GGCCGCATCT CTCCGGGTCG CCACGGCCCG
     6721 ACACATCCGT CAGCACCCGA GTCGCTTTGA GCCGTCTTGG GGTGTAGATC CGGCCAAGAT
     6781 TGAGCATACA GGCGAGTCCT GGACTGAGTA TTTGGACAAA CTCGAAGACC CGAGTTTTTA
     6841 CATGGACGAG ATTCAGTTGC GCGCTGTTGC AGAGAAGTTG AAAAGGAAGG TTACGGTCTT
     6901 CTATCTGGAT GCCCAAAAGA ATTGGTCCCG CCGTGTGTTC AATGCCCGAG CCGAGGGACA
     6961 GCCTCTGGTG CTCTTGTTGA AAAACGAGCA TTACAGGGTC GTTAAAGTCA TGAGCTCAGG
     7021 CTTCCCCGCC GAGTGGAACA AAAGTCACGG TGGTTCATTC CCGGACCAGG GTGGTGGCGC
     7081 CAAAAGCGCT AAAAGCTCTT GCAATGCTTC GGTGAAATCC TGTTCCACTT TCAAAGTTCG
     7141 TCATGATGGT CAGGCTTCCA AAGCCCCTTC GTCGTGTTCT ACCTTCAAAG TCGCGGTGGA
     7201 AACTCCTCGG CCGCAGACTG TTTCTTCATC AGTGCGGCGT GGTCATAGTA TGCCCGGGTC
     7261 CTTCGGCTGC CAGCGGCCTT CTTCTAGTGG GCAAGCCTAC GATCCCGATG CTCCTTGGGT
     7321 CAAAGGAGCC CTTTACAGAT GTCCATGCGG TTGGCAGTTG AACGAGGCTC CCGACATCAT
     7381 TCCGCGGAAA CTCGCTTCTC AAAGGATTGA GGCCTTTGTG CGTCATTGGC AAGAGTGTCG
     7441 GCCTGGGGAG CCGATGCCGG CCCTTTCGGC TAAACAGCGC CAGCAAAAAG TCCAGGACAT
     7501 GGCTGATAAA GCGAGCCTCG CCCGTTCGCG TATTGCTTGG TCGGCCTGGT GCAATTTGAA
     7561 GCAAATCTTG CCCAGTAAGG TGTTTGCCAA CCTCCACGAG TTGGAAGAGC AACCTGTCAA
     7621 CCTTCATGAT AAGCCTAGGG GTGCCACCTT CATGCGTCCG TGCAAGAGGT GTGATGGCGT
     7681 TTATTCGTTG GGCTATGCGA GAACCGAGAG CTGCCCTGCC ACAGCACCGG CCCTTAAGAT
     7741 GACTTGCCAC GCTGTTGAGG CGGCGGTGCG CGAAGCCGAA GGTCCTCGGA CCAAGCGTGC
     7801 TATGCAAATT ACGGCGGATT ACGACGCTCG GCCGTCTTCC CGAAGATCAT TTCGCAATCT
     7861 TTCAGCTGCT GAGGCTGCAA AGGCTAGAGC TGATTCGCTC CGTCGGGGCA TCCAGGTTAG
     7921 CCACGTGAGA AAGTGACTAT GCACTCCTCG CTTCCACGCC GTCCGGGTTG GGGAGGCATC
     7981 CAATCCGGGT CCGCCGCGAC ATCCCAGTCG TGCGCGCATG TCCTCTGACA GCCTTTCGGT
     8041 GTACATGTGC AATCTGCGCG GTATTGTTGG TCACAAGTCG TATGGCAAGT GGCAGACTTC
     8101 TTGTCACCGT AGCCAGGTCT TGGGTGCTGA CGTTGTTTGT CTTAGTGAAA CCCACCATGC
     8161 CCCGCATCAA GCTGAGAACT TTAAACGTTC TGCGGCGGCT ACCGGTTGGC CCGGCTATAC
     8221 TTGTAATCCT GGCACCGGTA GAGCTTTAGG CACGGCCATC TTGGGTCCGA AATGTTTGAG
     8281 GTCTGATCCT TATGCGTGGC CTGAATCCCT TCGGGGCCGC GTCACTTCGG CCGTTATTCC
     8341 GTGTGGGGCC ATTGACCTCC TCGTGATTTC TGTTTACCTT CCGGTTGGTA ACGGTGTCGC
     8401 GGTGCAGCAG CGCGCTGATG CTGTGGACGC GATTGCTCAA CGCATTTTGG CAGCTGATCT
     8461 GCCGTGCATT GTTGCAGGTG ACTGGAACTG CGAGCCTTAC GATCAAGAAC TGGCGTCCCT
     8521 TTCGCTCTTA TGTACGTATG CGCATGAGCA GCTTGGCCTT TCCTACAAGT CCACGGATTG
     8581 CTCGTGCATT GATTTTGCTT TGGTCAGACA CGTGCTCCCG GTACGTATGT GCCCTGATAT
     8641 GAAAATCTCT GATCATCGTG GCATTTTCTT GCAAGTTCAA GTGCCGGGCC CTGCTCAATA
     8701 CAGGGCTCTT GCTTCTTTTC CCGCTTTGCC TGCCGACGAG TTCGCGTGGC AGCGGGCCTG
     8761 GCCCGATGCA TGGAGTCTTT ATTCCAATCG ATGGTCTGAA GCTTGGCAGA ATCATGATGT
     8821 GCATGCCCTC TGGGAAATTT GGTCTTCCGC CGTGGAGCGC GCCGGCGGGA TCTGCAATCC
     8881 CCAGCGTCAC AAGGGTACCG TGGTGGTTCG GACCGAGGTG GTGTGGAAGG GCCCTAGTTC
     8941 TACACGAATG CCGCATCTTC AGCGTCGCCT TCATCGTGTT TGGCGCCGGT GCCGGGAACT
     9001 TCTGCGTCAA GCGGAGTTGG GCAGATACGA TGCTTCCCTG TTTCAGGTTT TTCTGCGCAA
     9061 CGTTCACGCT CTTCAATCTC AAGGTGTCTT GGATGAGAAT GCCAGCACTG GTAACCTGAC
     9121 TGACCTGGAG AAACTTCTGA CGTCCACGAT TGCTGAGCAT AGCCAGCGGG GCGTTGAGGA
     9181 CCGCCTGGCC CAATGGAAAG CGCAAGCCAA GGCCCCTGGC TTGGCGAAGC TGTTTCAAAG
     9241 CCTCAGCGGT AAGCCGCGTC CTGGCCTTTT GGCGGTTCAG GGGCATGACG GCAAGTTGAC
     9301 GGCTGACCCG GGTGCTGTTC AAGCTCATGC TCAGCGTCAG TGGTCTCGCA AGAATCATCC
     9361 TGCTTTGGAC GACGGTTTAC GTCAAGCGTA CTTGCAACGG GTTCTTCCAC ACATCCGACC
     9421 TTGTCTTGTG GATGCGAGCG TGGATGACAA GTTCACCATG GTCGAGCTCA TTGCTGCGCT
     9481 GAATAGTTGC AAGGGCACGG CGCCTGGGCC TGGGCAATGG GCTGCTGATG CGTTGCTCAA
     9541 AGTTCCACCG GATGCGCTCA AGCTTTTGCT TCAACTCCTT CAGCTTATTT GTGATACCAG
     9601 CGTGTGGCCG GAGGCCTTAC GGTTTCAAGA AGTCACGATG ATCCCGAAAA AACCTGGCTC
     9661 GGAAGATCTT CGGCCGATCT CCGTCACTAG TATCATCACG AGGGCTCTGG AAAAAATGGT
     9721 GCTTTCCAGA TATAAGAAGT GGATTCAGCA GGTGCAACCA ACGGATGTTA CGGATGTCAT
     9781 CCTTTCAGTG GAAAGTTTGA TCGCTGAAGC GCGGAGTGTC GACGGTCATC GTTTGTTTCG
     9841 ACAGAGTGAT CTGAGCAATT GTTTTACTCG TCTGGATCCC CAGCTTTGTA AACAGCTGGC
     9901 GATCTCCTTT GGTATGCGCC CTCAACACGC GGCTACACTG TTTGATATGA ATCGTTCTCG
     9961 CCCGGCTATC ATTCGTGCTG GCGCGGCGGT GGGTGATTGG TGCACACCTG ATAGGGGCAT
    10021 GGCTCAAGGA GATCCCATTT CTCCGATGGC GGCTGCTCTA ATGGCTGGGG CGCACGCCCG
    10081 GGTGCTGAAG GTGGAAGTTC CCACTGCTTC TTTCTTTACG TTTGTAGATG ATAGGACCCT
    10141 GTCTACGAGG ACTGTCCAAG ACATGCAGTC CGCGACGGAG CTCCTAACTC ATCTTGATCA
    10201 GCTCAGTGGT CAGATGGAGG ATCCTGCCAA GGAGGAGTAT GCGTGTGTGG GCTTCTCCCA
    10261 GGAGGAGTGT CGCAGTTTTC CAGACATGAA CTTCCAGTTC CTGGACCTTC TCGGCATTCG
    10321 CATTTTCTTG CAATCTGATG ATTGGGAGGT CTCTCCCAAG GCATCGGCGC GCTGGGAAGA
    10381 GCTCCAGACT CGTGTGTGCA GACTGCGGAG CCTCTCCCGA GGTCTTCGTC TCAGTCGGGA
    10441 ACAGTTGTTC GCCGTGGTCA GTGCTACTAT GGGATTGTTT CGCTGGGATG CTGCTTGGTT
    10501 GTTAGAGGAG CCCCCGGATT TGTTCAAGGT CACAACTTCT TTGGAGCTCG CGTTGCAAGG
    10561 GAGGCGTCGT CATGCTGCGT GGCGTCATCG GGGCGCTTCT TGGTTGGTGC AGCCTAAGGG
    10621 TTGGTTGGTG GAACCGCATG CCATTCGGTG GTGGTCACTG GTTAAGCTGG TCCAGAGACT
    10681 CCGCTTTTCA CAATGGTCGT CCGTTTTCAT GAGGGCGTGG TCCTCAGAGG ACGGTCTTTC
    10741 TGGATGCTTG GCGTCTCGCA TTCGGGATGC CTACAAGAGC TTGGGCTGGC AACCGACGGC
    10801 TTCGCCCTTC ACGGTTAGAC TTCCTTCAGG TTTGTGTGAC CTAGGCATGG TTAGTGGAGC
    10861 TACATTAGGT CACGCTTTGC GGCATGGATG GCGGTCCTAC ATGATGCGCA ACTACGGCCC
    10921 GTCTGCTCGA CATATTTCTG TCGATATCCC TGCGATCGAT GTCGCTCCCA TCCACAAGTT
    10981 TTTAGCTCTG CGTCAGGACC CTAACCCTGC CTTGAGTTGG AGGTGTGCAG TTGCTGCGGA
    11041 GCCCAACTTG GAGCGATTGG CCCACTTGGT GGATGTGGAT AAGCATTGCT CTGTCTGTCC
    11101 TGGTCGCCCT GTTGGCACTA CCTTCCATAT GATGTGGGAG TGTGTGAAAA CTGCCGGCTT
    11161 GCGGAGGAGC TTCGGTTTGG ACCTCCATTC TGCTTCGCTT GATCTGCAGG GCACGCCTCG
    11221 CGATGCTTGG CTGCAAAATG CTTGGAGTGA GTTCCGTTCC CTGCCGCAGC AGTTCTCATG
    11281 GACTATGGCT GTCGTTCACT CTTGGATCGA CGAGTTAAAA GCATGCATCC TACAGCATCC
    11341 ACCGCTTCAG CGACAAGGAG AGTTTTTGAT GGCCACCGAT GGCAGCGCTT GCCATCCGGC
    11401 GGATGCGGAC TGTCGCCAAG CTGCGTGCGC AGTTGCTTGG CGGAGCGCAT GTGGTATTCA
    11461 GGTGTGGAGT CGTGCCTTGG AGGTGGAGAC TACTGTTAAT GCAGCAGAAC TTGTTGCAGT
    11521 CGTTGTAGGG GCTACGGCCG CTGACGCTGC ATCTTTTAGC CCTGTTCGTC TTCTGACAGA
    11581 TCACGCGGAG ATTGTGCGTC GCAGCGATCT CTCTACAATT CCCGCGAGTG CTGGCAAACA
    11641 GGTTCTTTGG GAGGCTTGGT TTGCTTTGGT TAGGGGTGGT TCCACTTCGG CTTCTTGGGT
    11701 TCCTTCCCAT CGTAAAGCTT CGCAATTGGA CATCCCTGAA GAGTGGCGCA TCTTAAATGA
    11761 TCATGCTGAC ATTGCTGCTG GGCGTTGTGC CGCGGCGGCC GCAGCTCTGA AAGCTGACTG
    11821 GTGCGCGGAG CTCCGTGCTC GCCGGGCATT GGCGGTCAAG ATTTTGCAGT ACAAGCGTGC
    11881 TGCCTTCGCT GATTCGCATG CACTTCTGCT TCAGTCTTTG CGGACGTGAT CTTCTCAGTG
    11941 CGCGATGGGG TGAAGACTGT GTCATCTTGC CCTACAAACA TACCCGCAGG TGGATGAGCA
    12001 AATGCTTAAC GTCCAAAACA AGAACTCCTC CTACTTCGTG GAGTGGATCC CCAACAACAT
    12061 CAAGGCGTCC GTTTGCGACA TCCCCCCAAA AGGTCTCAAG ATGGCTGTCG CCTTTGCGGG
    12121 AAACTCGACC GCCATCCAGG AGATGTTCAA GAGGGTGGCC GAGTACTTCA CGGCCATGTT
    12181 CCGACGCAAG GCCTTCTTGC ACTGGTACAC CGGCGAAGGC ATGGACGAGA TGGAGTTTAC
    12241 TGAGGCGGAG TCGAACATGA ACGATTTGGT GTCGGAGTAT CAGCAGTACC AGGATGCCAC
    12301 CGCCGAGGAG GAAGGCGAGT TTGACGAAGA GGAGGGCGAG TATGATGGAT AAGCGCCGAA
    12361 GTGTCGCCGA CCCACGTTCG TCATGCTCGT TCCACCGATG ATGACCTTGG CTGTGCCAGC
    12421 TACTGCGGTA GGGAGCAGCC GGGGTAATTC ATTTCTGGCA TGCTTTCAGG AAAACCCTGA
    12481 ACGCAGGTCG AGCATGAAGT CGCGGCAAGT TTCGCAGTTT GCGGGGCAAG ACAGGTAGAA
    12541 AATGCACACC CGCCTTTCTC ACAGGGTTTT GCCTTGAAGC ACACTGTGCC AAGCAAGCAA
    12601 GCAAGCAAGC AAGCAAGCAA GCAAGCAAGC AAGCAAATAA TCAGATATGC CCACAATGTC
    12661 ACCGACTTCA GCATCATCCT CGAAACCACG CCAGGACACA TGCTGGAAGC AAAATCCTGA
    12721 ACGCTCGGCG ACCCCCGAAG AAGCAGCGAG GACGACGCCG GGATGACAGA GCCTCCGAAG
    12781 TCTTTGCCGG AGGACCAGAA TGCCATGCCG CAGTGCTCAG AGATGCTCAG AGTCTCAGAG
    12841 CCCTCTGCAA GGTTTTGAAG ATGTTATTTA ACAAAGCGGA TTTGCTTGTG ATTGCTTGTT
    12901 TGGGGACCCT GGATTTGCCC TCGGTCTACT TTCTAATGGT CCCCGCACCT CCCCGCCGTT
    12961 TCTTTGACCG TAGCATGGAA CCCGATATTG ATTAGACGCC AACAGTCCAA AGCGTCGTCT
    13021 CACTGGCTCC CGTGTGATCC TCACGGAGGA CTCGCAAGGA CCCTGAATTC TGCAGCTTCC
    13081 GGGTGTCGGA AGTTCAGGCA TCGGTAGCCC AAGCCGCAAC TGAAATCTTG GGCGTTCCGA
    13141 GGCCGGACGA CATCCCTATC TTCAAATTGC CTGGCATGGA ATTCCGAAGC GGCGCCCCGA
    13201 AGGACCGCCT GTTGGCTTGA GATGTCTCGG GTCTCGATAA AAGACAGGCC AAGCTTGTAG
    13261 CTCGCGCTAA TAGGGTGATT ATGTTCCTCA TAGCCAAGGC CCTCGACTTA CCACGCCCAC
    13321 CCAAGCTGAG GGAGTCGAAA CAGCATATTG GT  
//
