# Supplementary material for: The genetic intractability of Symbiodinium microadriaticum to standard algal transformation methods
Source: PLoS One. 2019 Feb 19;14(2):e0211936. doi: 10.1371/journal.pone.0211936 (PMC6380556; doi:10.1371/journal.pone.0211936)
Supplement: S4 File — Based on sequence from Smic.scaffold51 published in Aranda, Li [10]. (STR) [file pone.0211936.s009.str]

LOCUS       Smic_scaffold51         8736 bp ds-DNA     linear       14-MAY-2017
DEFINITION  .
ACCESSION   
VERSION     
SOURCE      .
  ORGANISM  .
COMMENT     
COMMENT     
COMMENT     ApEinfo:methylated:1
FEATURES             Location/Qualifiers
     misc_feature    6429..6677
                     /label=New Feature
                     /ApEinfo_fwdcolor="cyan"
                     /ApEinfo_revcolor="green"
                     /ApEinfo_graphicformat="arrow_data {{0 1 2 0 0 -1} {} 0}
                     width 5 offset 0"
     misc_feature    7602..7736
                     /label=New Feature(1)
                     /ApEinfo_label="New Feature"
                     /ApEinfo_fwdcolor="cyan"
                     /ApEinfo_revcolor="green"
                     /ApEinfo_graphicformat="arrow_data {{0 1 2 0 0 -1} {} 0}
                     width 5 offset 0"
     misc_feature    7335..7463
                     /label=New Feature(2)
                     /ApEinfo_label="New Feature"
                     /ApEinfo_fwdcolor="cyan"
                     /ApEinfo_revcolor="green"
                     /ApEinfo_graphicformat="arrow_data {{0 1 2 0 0 -1} {} 0}
                     width 5 offset 0"
     misc_feature    6157..6322
                     /label=New Feature(3)
                     /ApEinfo_label="New Feature"
                     /ApEinfo_fwdcolor="cyan"
                     /ApEinfo_revcolor="green"
                     /ApEinfo_graphicformat="arrow_data {{0 1 2 0 0 -1} {} 0}
                     width 5 offset 0"
     misc_feature    6008..6101
                     /label=New Feature(4)
                     /ApEinfo_label="New Feature"
                     /ApEinfo_fwdcolor="cyan"
                     /ApEinfo_revcolor="green"
                     /ApEinfo_graphicformat="arrow_data {{0 1 2 0 0 -1} {} 0}
                     width 5 offset 0"
     misc_feature    6765..6824
                     /label=New Feature(5)
                     /ApEinfo_label="New Feature"
                     /ApEinfo_fwdcolor="cyan"
                     /ApEinfo_revcolor="green"
                     /ApEinfo_graphicformat="arrow_data {{0 1 2 0 0 -1} {} 0}
                     width 5 offset 0"
     misc_feature    6825..6862
                     /label=New Feature(6)
                     /ApEinfo_label="New Feature"
                     /ApEinfo_fwdcolor="cyan"
                     /ApEinfo_revcolor="green"
                     /ApEinfo_graphicformat="arrow_data {{0 1 2 0 0 -1} {} 0}
                     width 5 offset 0"
     misc_feature    3001..3026
                     /label=New Feature(7)
                     /ApEinfo_label="New Feature"
                     /ApEinfo_fwdcolor="cyan"
                     /ApEinfo_revcolor="green"
                     /ApEinfo_graphicformat="arrow_data {{0 1 2 0 0 -1} {} 0}
                     width 5 offset 0"
     misc_feature    4217..4274
                     /label=New Feature(8)
                     /ApEinfo_label="New Feature"
                     /ApEinfo_fwdcolor="cyan"
                     /ApEinfo_revcolor="green"
                     /ApEinfo_graphicformat="arrow_data {{0 1 2 0 0 -1} {} 0}
                     width 5 offset 0"
     misc_feature    3442..3500
                     /label=New Feature(9)
                     /ApEinfo_label="New Feature"
                     /ApEinfo_fwdcolor="cyan"
                     /ApEinfo_revcolor="green"
                     /ApEinfo_graphicformat="arrow_data {{0 1 2 0 0 -1} {} 0}
                     width 5 offset 0"
     misc_feature    7210..7263
                     /label=New Feature(10)
                     /ApEinfo_label="New Feature"
                     /ApEinfo_fwdcolor="cyan"
                     /ApEinfo_revcolor="green"
                     /ApEinfo_graphicformat="arrow_data {{0 1 2 0 0 -1} {} 0}
                     width 5 offset 0"
     misc_feature    5582..5666
                     /label=New Feature(11)
                     /ApEinfo_label="New Feature"
                     /ApEinfo_fwdcolor="cyan"
                     /ApEinfo_revcolor="green"
                     /ApEinfo_graphicformat="arrow_data {{0 1 2 0 0 -1} {} 0}
                     width 5 offset 0"
     misc_feature    6915..6970
                     /label=New Feature(12)
                     /ApEinfo_label="New Feature"
                     /ApEinfo_fwdcolor="cyan"
                     /ApEinfo_revcolor="green"
                     /ApEinfo_graphicformat="arrow_data {{0 1 2 0 0 -1} {} 0}
                     width 5 offset 0"
     misc_feature    5288..5392
                     /label=New Feature(13)
                     /ApEinfo_label="New Feature"
                     /ApEinfo_fwdcolor="cyan"
                     /ApEinfo_revcolor="green"
                     /ApEinfo_graphicformat="arrow_data {{0 1 2 0 0 -1} {} 0}
                     width 5 offset 0"
     misc_feature    1675..3000
                     /label=Promoter region
                     /ApEinfo_fwdcolor="#ff0000"
                     /ApEinfo_revcolor="green"
                     /ApEinfo_graphicformat="arrow_data {{0 1 2 0 0 -1} {} 0}
                     width 5 offset 0"
ORIGIN
        1 TGGCTTGAGT GGTGTGAATG GGGGAAGTGG AGTAGTCTCA CTGGTACGCC CGTAGACGAG
       61 AAGAGGGTGA CCTGTGAGGA TGTTGGACCA AGGAAGCACG TAAAGAGTCG TCGACAGTCA
      121 CAATTGAACA GACCTGGAGT CCTGAATGTC TTGGGTTTAA CTTACAGGGA TTTCTTTTAC
      181 TCCCTTGCTT GGTGAGTTGG AGACGAGGGG TAATTAGATT GCGTCGTGGA GTTAGACCCC
      241 ACAGAGTGAG GATGATGACC GTAGCCCCCT GTAGCGGCCT CCCGGGGCCT CTGTTCTCGG
      301 ATCTCTCCTT TCCTTTGCTA GACGACTCTA TAGAGCTCTA CTCTACGGAA GAGGCACAGT
      361 TCAATGCAGC AAGAGCATTG TCTTTGTAAA GGTCCCGCAG CCTTTTTATG CTGCGACTCC
      421 TGGGAGGTAA ACGTCTAAGT CCTCGCAAAC TCACAAGGTC AATTTCTTAT GAACTCCCAG
      481 AACATTGTGG CTAGCATATC CCCAACGAGC TCAAGCAGCC TTTGCCGGAA ACCTAATAAG
      541 GCTAGATAAA GGGATGCAGG AACCAAGGAA CCCGAAAACC CCATGGTTTC CCAGCTCAGG
      601 CCAGGATTTC AGATGGGTGC CTGGCGCTAG TCGGCTGCGG CGCTGCAAGT GAGGGGGGAA
      661 ATGGCAAAGT TGGGACGTCT TACGCTCAAA AAGGAGATTC CAAGCACCGG AGCCTGCCCC
      721 AAACCCACGG CATTCTCAAG GCGAAGCAAA AGACGACACC CAAGAAGGAT GAGGGTCCCT
      781 TCAGGGGGGA GAAGGATGGG TGGTGAGGAA TCATTGAGAC ATGCCCGACA TCATCCCAAG
      841 TGCGCGTTGT AAAATGCTGA CCTTCAACCC TGTGCCCTGA GTCTAGGCGG GTCTTCAAGC
      901 CCTCGCAGTC TCAGCTACTG GCCCCTAGCA AAAGGAAGCT AAGGCCCCGC CTCAAAGAAT
      961 TCGAAGCAAA GATCTGGGCA ACTTGAGCCT TTCGAGCCCG GAGGTGATCA AGGAGAGGGT
     1021 CAAGTACAAC GACGTTGTTA GTTTCGAGGA TGCCAGGGCC TCGTGCAAGA CAGTTCAGGA
     1081 TTTTTTCAAG ATGTTTCATA TAAAAATCAA GATATTTCAT ATAGAAACAT AGGTTTCTGG
     1141 AAGCTTGGGC TCGTTTTAGA GTTCTTTTTG TTTTCGGGGT TTACGCATGT TTTATGGCTC
     1201 CAGGCACGAT AGCATTATAT GCGTTACCAT TGTGAACACT GCGACTTGGC ATTGTGCTAG
     1261 CCAGATGTTT TACTATTGCA TCTGTTTCCC AGGCAAGGCA CTGCAATGTG ACATCGCCAC
     1321 GGGATGTATT TGAATGTTTA TTTGAGCAAC CTTCTGTATC CGGGCCATGC AAGAACATGG
     1381 TCATAGACGT TACCTAGCTG TATCTGAGGC AGTAAACCGC CGTTTGCAAA GATCGGCCCT
     1441 GTACGATAAG AGGAAAACGC GTTGTATGTG ACCTGTCGCG GTGTGTTATG ACTGAACAGG
     1501 GCCCGACGCT GTGGAATTAG CCTCCTAGCT GTCCTAGCTG TTGGTGCTGC GGGTATGCCA
     1561 CGGCCAAGCA CTTCACCCAA GCGCTTAAAG CTCAACATGT CCTCGAATAT AGTTCTGTGT
     1621 TATCAAACAG CACCTAGCGA TATCCACCAC TTGTCTTTGC AAGTGAACTT ATCCTGCTTA
     1681 CTGCTACCAC ATTCATGGCG TGTAGCAAGT GCCCTCTAAC ATGACCCAGC ATTCTACACC
     1741 ACTGTTTGTT GTGTTTCGGG GGTGTGGCAC GTTGGACTTG GATTAGCTGC TATGATGCTT
     1801 GTATTGTCGC GGGTCCGTTC TATTTTTTCC TGCTACTTCA AAGAACTCTG GTTGAGCCAC
     1861 AGCTGGACGA AGCTTTCTCG GCTGCGGCAG GAAGAGACGG TGAGACGGAT TCACCTGAAC
     1921 TACCGACTGC TGTATCTCAA GGCCCGGTGG TCCAGCAGGT GAAAGCGCCA ACCATAGACT
     1981 CATAAATTCA ATCCTTTAAA CCCAAATAAG TCAAACCCGC TCGAAGGAGG GACTGCAACT
     2041 GTAGAAGAGC TTTTCAGCCG TTGCGTAAGA CAAGGTCTTT CAAGGTTCTC TAAGCCTAGA
     2101 TAGCATTATT CTCGGGTTCC TTGGCTCTTC TTGGCACCTT GGTAGTCACT CAAAGTGTGT
     2161 GTGTGTGTGT GTGTGTGCGT GTGTGGGCAG CAAGCGACTG ATGCAGGACA TCGTTCTTCC
     2221 ACGACAGCTT GATGACGCCG GCAGCCTATG GGAACTGCTA ATGTGTTGAA TCCTTCATGC
     2281 TGCCATGACT TGGCATGGCT TCGGACGCTA TCCCGCAGCA CCGAGATGTT GCGACAGGAG
     2341 CAACCTGAGT CTTGGTTTCG TGACTTGTTG TTGCCAGGCC GGTGTAAAAA TGCCTGCGGC
     2401 TTTGGAGACA GCCGTTCGGA GCCCACGAAT TTAGAGCCAA CATATGCCAA AGCAACCGGT
     2461 ATTATCGACA AGTGTAGCAA GCGCCAAAAA ATTATTATTG CTACTATTAC CATCATCATC
     2521 ATCATGAGCA TCATCATTCG TATTTTGTTT TAGTAGTGGT AGTTATCGTT GTCGTCCTCC
     2581 TCGTCGTCGT CGTAGTAGTA GTAGGAGGAG GAGGAAATGT TCCAGCACAG TTCCATGCAG
     2641 AAACATGTGG GGCAAGACAC TGGGGTGACG GGATGTGTCT CGCTCCTTTC AAAGGCAGCT
     2701 TTCGCTTCCT TGCAGCAACT GATCCACACA AACCTGACGG CCCTGCGCTT GGGCAGAGTC
     2761 TGGTGGGATG CTTCGGGTTT GGGACCTGCG GCAGGTGCGG GACTGGATAT CAGGATCTGA
     2821 ACAGCCGTTT GGGTTGCCGT TCCCTGCAAG AACTGTTGCT TGTATGGCCT TTTTGCTTAC
     2881 TGCCCCGAAA TGGGGTCATA TTTGTCATGG GACGTGATGA GGTGAGCTTG TCGCTGTTGC
     2941 GCCTGTGCAG CCTTTTCGAG TCCTCAAGCA CTCTCCATCC TTTTTCTGCA GCCTTCCGCC
     3001 ATGCGCGAGC TCGTGCACGT TCAGGGCAGC TTGTGCTTTG AAAGTCTTCG TTTGCTGTGC
     3061 TTTCTTGGGG CTTCAGCCGC GTGACGGTAC AGGATCGAAA CAAGGATCCG GAGCTCAGAA
     3121 TTAGGGTTGT TGGTTGCTTG AAGGTGAGAC AATGAGACTT GTTAACATTC GGACTTTGCC
     3181 GCCGAGGCCA GAGCGCTAAG ACCACAGCTG GAAGACAAAA ATCTCAGTTA GGTGGCCAGC
     3241 TTCATGTTAC TGCTAAGAGC GGATGGATCA CTTTCCCGCC GCGCATTGCA AAGCTAGGAG
     3301 GGCCAAACTA TAAGTTGATG CTTGCGAACT GGGCCTGGAA GTATTGCAGA AATCAAGTGC
     3361 TTCGCCCTCC TTCGGGAGGC ATAGCCTGAT GATTACGAAC CGCCTACGGT GCTTAGGTTG
     3421 CTGGCAGACA AACATCTCTT AGGTGGCCAA TGTGGAAACC AGATCGGAGC GAAGTTTTGG
     3481 GAGGTCATCG CCGATGAGCA TCTCGGTGGC ACTTTAGGAA ACCTTCATTT GTTCCTTTGT
     3541 GGTCCTATAT GGAGGTACTT GTTCATTGAG TACTATTGGT CCCGAAAATC GTAACCACAA
     3601 CCGGATTCCT TAACACCCTA AACCCAAAAC ACTTTGCAAT CGGAAAAAGA CTCAACACAA
     3661 TAAGCCAAAC GGGATTTTTG TTGTAGGAGT ACGGGTTCCT GTCACTGTAG TGATATATTG
     3721 TTTGGGAAGA GCTCCCTTTT ATTGCGATCT GCTCATATGA ACGAAGTAGC CTGTCACATA
     3781 GCTCAGCGAA CTCAAACCGC CCGGATTGTC CAAGCTGTGA GGGCCGAAAC TCCCAAGCCC
     3841 CCCAAACCCT ACCCGACCCA AACTCCCAAA CCCCTAAACC CCAAGCCTAG GCGAAACCAC
     3901 CTTAAGCCCC AAACCTTTAA ACCCGGAAAA CCCCCCAAAC CCCAAACCCT ACGCAGCCCC
     3961 AGATCCCCAA CAAAAACCCA AACCCCCAAG CCCAAACCTC CAAAAGACCC TAAACCCTAT
     4021 AAGCCCTCAT AAACCCTAAA CCCTACATGT GCGTCGTCGT ACCTGAACTC CTCGCCAAGG
     4081 CATGTCCGAG TGTGAGTGCT GAAACAACAA AAAACCCTAA ACCCTAAACC CTGAGCCCTA
     4141 AACCCGAAAC CCAAATCCCT AAGCCCTAAT CCCTAAACCC TAAACCCCAA GCCCAAACCA
     4201 CCCAAGAAAA GCCGAGGCAT GGCATTGACC CGACCGGCAC CTACCACGGC GACTCCGACC
     4261 TCCAGCTCGA GCGCCACGTG GCTTTAGGGT TTTTAGGGGT TGAGGGTTTT AGGGTTTAGG
     4321 GATGTTTGGT GGGTTTATAG GGGTGTTTAG GATTTAGGGA TGTTTAGTTT TTTTTGGGGG
     4381 TTTGGGGTTG AGGGATGTTT AGGGTTTAGG GCTTGGGGTG TAGGGTTTAG GGCTTGAGGT
     4441 TTGGGGTTTA GGGTTTCGGC TTTGGGGTTT AGGCTTTGGG GTTTAGGGTT TGGGGATAAG
     4501 CGTTAAGGGT CGGAATCACA ACAGTGGTAG ATCGACAGTT GGGAACCTCC GTTAAATTTT
     4561 GATCGACGGC TTGACAATCT CCACTGAGCC CAGGCATCAA CGTCTACTTC AACGAGGTCG
     4621 CACACCTGTG TTTTCGTGCA TGTTCAGATT TAGGTTTGGG GTATGAGGCT TAGGGCTTAG
     4681 GCTTCGGGTG TCGCGTGGCG CAGCTTGATT CTACGTGCCT CCTGCTTGAG GCGACAGGTG
     4741 GCCGCTACGT GCCGCGTGCT GTGCTCATGG ATTTGGAACC AGGCATGCCG ACGGTGGGTT
     4801 CTGATCTTCT TTGTCTGGAT GTTGTCAACA CTGAAATATC AGTTCCTGAG CCTCCATAGT
     4861 CTTGTTGGCT CTTGAGGATC ACCCGACCTA AGTAGATCCA ACCTCGCGCG AAACCTTTGA
     4921 CCTGCAGCAC AAATCTAAAT TCACCTGTAC TTGTTCTTGA AACATGATAA ATGCGAGAGC
     4981 ACGAGTTCTC AGAGTTTTCT GTGTCGTACG AGCTGCAAAG CGTCAACAGT CGCAAGGTTC
     5041 TGTTACAAGA TGCACAAAAG CAGGCGAACC GCACCAAAAG GTTCTTTCAG CATGACTGAA
     5101 AGAGCAATCG AATCTCAGAC TTTCCATGTG CTGTTTGCAG CCTTGCTTGA GCATAGAGCA
     5161 TTGGGATGAA GAAGAAGGTG CAAGGTCATG AACAAAGACC GGTGCAAGAG AAGAAACAGA
     5221 AATTTCACGC CGTTCAGGCT TCGGGAACCT CGCTGTTTGA CGTGTGACAT TTGTTGTCGA
     5281 AGCCGCTGCC AGGCACCATG GACAGCGTTC GAGCCGGACC TTTTGGTCAG CTCTTCCGCC
     5341 CGGACAACTT CGTGTTTGGC CAAACAGGAG CTGGAAATAA TTGGGCCAAA GGACCCTTTG
     5401 TTGTTAAGGA GCAACCTATG TGACTTTTCT TGAAGGCTTC TACCTCAGGG AGAAGAATAC
     5461 TTCTGATTTT TCTTTCATTT TTCCCTTAAC CCAACACCCT AATCCCGGAG CACCAGGATC
     5521 CAAGAACCCT CAAACCTAAG CCCTAAACCA AGGGAAAAAA AGCCCTAAAC CAATAGACCC
     5581 AGGACACTAC ACCGAAGGTG CCGAGTTAAT CGACTCAGTG CTCGATGTGG TGCGCAAGGA
     5641 AGCGGAGGGA TGCGACTGCC TGCAGGCCCA GCGCTAGGGT TGAACCTAGT CATTTGGGCG
     5701 TTTTGCTTGA AAAACCCTTG TGCATAAGCA ATGTCAAATT TTCCGATCCG CTCTTCTGCC
     5761 GATGTTTCGT GACCTCGAAT GGCTTGAAGA GAAGGCTTGA CCAGAAAAGG GCTCGCCGCC
     5821 CGTTTTCAGA ACACCCGATT CAATGGCCAG AAAGGGTAGC TCCAGCAGCC TCCCGCACCC
     5881 CAAAACCCTA AACCCTAAAC CGTGAGTGCT GAAACCCTAA ACCCTAAACC CCTTAACGCT
     5941 ATGTGGGAGG GAAAAAACAA ACCCTAAACC CTAAACCCCT AAACCCAACT GTATACACCA
     6001 GCCTGGTCTG CAGGGTTTTC AGCTCTGCCA CTCCCTCGGT GGCGGCACCG GCGCGGGCAT
     6061 GGGCACGTTG CTGATCTCAA AGGTGCGAGA GGAGTGCCCG GGATGCAGAG AGGACGGTCA
     6121 AAAGCCATCA TCACGGGGCT TCTTCCCGGA TCTAAGGTAC CCTGATCGAA TCATGGAAAC
     6181 ATTCTCTGTG ATTCCATCCC CAAAAGTATC GGATACCGTG GTGGAACCCT ACAATGCGGT
     6241 GTTGAGCTTC CATCAGCTGG TGGAGAACTC CGACGAGTCT TTCTTGCTGG ACAACGAAGC
     6301 TCTTTATGAT ATCTGCTTCA GAGTCTCGGT CACATTTACA CTTGTAGGAA GCTTAAAACA
     6361 GGAAGCTTTA ACAAGCTTAA ACTGATCTCA CCGACTTAGC CTTTATTGGA GCTTCGGAGA
     6421 CCGTTTAGGA ACTTTGAAGC TGACGACACC CACGTACGGC GACCTGAACC ACTTGGTCTC
     6481 GGCTGCCATG AGCGGAGTGA CCTGCTGCCT CCGATTCCCG GGACAGCTGA ACTGCGACCT
     6541 GCGCAAGATT GCAGTGAACC TGGTGCCCTT CCCTCGCCTT CACTTCTTCA TGACTGGCTT
     6601 CGCTCCGTTG ACCTCCCGTG GCTCTCAGCA GTACCGTGCC CTGACCGTGC CCGAGTTGAC
     6661 CCAACAGATG CCTCGAGGAT CCTGTTGAGT ACGTGTTCTG CTTTGCTTGC AAAGGTCTCC
     6721 ACCCTTATCC TAACTCCAAG AACCCTAACT CCCAAAAGAA CTAGGTTCGA TGCGAAGAAC
     6781 ATGATGTGTG CCGCCGATCC CCGGCATGGA CGCTACCTGA CAGCAGCCGC ACTCTTCCGT
     6841 GGCCGCATGT CGACGAAGGA GGCAGGCGAT GGTGGGGTGA AGACAGTGAA ATCTTGCCCT
     6901 ACAAGCATAC CAGCAGGTGG ATGAGCAGAT GCTGAATGTT CAAAACAAGA ACTCCTCCTA
     6961 CTTCGTTGAG ACTCGGCAGG GTGTCTTGAG GGATGGGTAC ATGAGGACGT GAGTTCGTTC
     7021 AGAATAGCGC TGCCCCCCTT GAGCACCACG CCTTGCCTAA GCCGGGGAAG AAACATCCAA
     7081 AGCTCTTGGC TTCAGCCCCA AGGGCTCCCC TGCTGAAGCG GTCGAGGGCC ATCACTGGAA
     7141 GACTGCGGGC TTTGCTGTTT TTGGATTTTT CTCACTTTCC CACTTCCAGA GTTTTGATAT
     7201 TCGAGATGCC GAGGAGTGGA TCCCCAACAA CATCAAGGCA TCCGTTTGTG ACATCCCGCC
     7261 GAAGGCGCGT ATGTCACGGG CAGTAATCGC ACATGAGACA TTTGTGTGCT TGTCTTGCCG
     7321 CTGTGCTCTG CCAGGGACTG AAGATGGCGG TGGCCTTCGC CGGCAACTCC ACTGCCATCC
     7381 AGGAGATGTT CAAGCGCGTG GCAGAGTACT TTACGGCCAT GTTCCGCCGC AAGGCCTTCT
     7441 TGCACTGGTA CACCGGAGAA GGCCACGGCA TTTGCAAGAT GCGATGTGCC GATATGTGCT
     7501 CTCACACGAC GGACTAGCCG ATGATAGCGT AAGTACTGTA GGCCATCAGC TCTGCAGAAG
     7561 AGCGTAATCC AGGCATGCAT TCGTGATCCC CGCATGCTCC CAGGCATGGA CGAGATGGAG
     7621 TTCACCGAGG CAGAGTCGAA CATGAACGAC CTGGTCTCTG AGTACCAGCA GTACCAGGAT
     7681 GCCACCGCCG AGGAAGAAGG CGAATTCGAC GAGGAGGAGG GCGAGTATGA TGGATAGGCT
     7741 CCTTGTGACC ATGGGAAAAG GCCTCCCTGA ATATCTCGGA GGCCTAGGCC CGTGTGCGTT
     7801 CAAGGCGGTG GCTTCTCCGC TCGCACGACC TGAAAGGGAA GCAGCTCGAG GCTGTTGTGT
     7861 TGAGAGGTAT TTCGATTCGG GGTAATGGTC GTGTTGTGGC GGCGAGAAGC TGGATCCTGA
     7921 CTGCCTGTTG CTGCATCTTC GAACCTTGTG TGCAAAAGGC CTTCTTGTCT GTGCGTGTTC
     7981 TGCAGCTTAT TTCGATTCGG GGTCATGGTC GTGTTGTGGC GGCGAGAAGC TGGATCTTGA
     8041 CTGCCTGTTG CTGCATCTTC GAACCTTGTG TGCAAAAGGC CTTCTTGTCT GTGCGTGTTC
     8101 TGCAGGGTTC AGTCAGTCAC ACCAAGTCTT GGATCGAAGC GCTCCACGAC AGTGATCACC
     8161 AGTCCCTCGT TGTTTCACGT CGAGCCAAGA CCCGGTGCCA GACAGAATCG TGACACGGTT
     8221 TAGGGTCAAG GTAAAGGCTT AGCGTTTAGG GCTTAGGGTG TAGGGGATGC ATTTCCTGAC
     8281 TGCTCCTCCG ACTGCTCTGG CACTTTGGCC CAAGGCGTCT TGCCAGATTT GCCTTGGTGA
     8341 GCAACATAGA CGTTGCACCT GCGCTTCGAG CTTGAAGTGC CGGAGAGAGG CCAGAGGCCG
     8401 AGCACAGCCT CTTCGAACAG CGGCTTCAGC TCCGGAAGGA CCAACAGGAA GAATCACACA
     8461 TGGCGAAGCG GATCTCCGTT CGAACTCCGA CTCCTCATCG CCCTTCCCCC CCCTCTTCCG
     8521 CTCGACCCGG TAGAAGCGGA GGCCGTAAAC TTCGAGGGCT GCAGCCCTGA ACCCTAACAG
     8581 AACCGAAACA CCCGAGAACA CAAAATCCCA GCTTCCGCCC GCGATGCCGT CGCCCAAGCT
     8641 GCTGACGCGG GATTTAACCC CGGCCTGGCG GCGATGTCGG CAGGCCTGAG CGGTATGCCT
     8701 TTTTATCCTT CTTCTTCTTC TTATTTTTTT TTTGTT  
//
