# Supplementary material for: The genetic intractability of Symbiodinium microadriaticum to standard algal transformation methods
Source: PLoS One. 2019 Feb 19;14(2):e0211936. doi: 10.1371/journal.pone.0211936 (PMC6380556; doi:10.1371/journal.pone.0211936)
Supplement: S5 File — Based on sequence from Smic.scaffold975 published in Aranda, Li [10]. (STR) [file pone.0211936.s010.str]

LOCUS       Smic_scaffold222        5491 bp ds-DNA     linear       08-FEB-2015
DEFINITION  .
ACCESSION   
VERSION     
SOURCE      .
  ORGANISM  .
COMMENT     >Contig_1 |dnas_scaffold_ID=0 |dnas_scaffold_POS=0
COMMENT     
COMMENT     ApEinfo:methylated:1
FEATURES             Location/Qualifiers
     misc_feature    1958..2097
                     /label=New Feature
                     /ApEinfo_fwdcolor=cyan
                     /ApEinfo_revcolor=green
                     /ApEinfo_graphicformat=arrow_data {{0 1 2 0 0 -1} {} 0}
                     width 5 offset 0
     misc_feature    4124..4491
                     /label=New Feature(1)
                     /ApEinfo_label=New Feature
                     /ApEinfo_fwdcolor=cyan
                     /ApEinfo_revcolor=green
                     /ApEinfo_graphicformat=arrow_data {{0 1 2 0 0 -1} {} 0}
                     width 5 offset 0
     misc_feature    2099..2237
                     /label=New Feature(2)
                     /ApEinfo_label=New Feature
                     /ApEinfo_fwdcolor=cyan
                     /ApEinfo_revcolor=green
                     /ApEinfo_graphicformat=arrow_data {{0 1 2 0 0 -1} {} 0}
                     width 5 offset 0
     misc_feature    3753..3863
                     /label=New Feature(3)
                     /ApEinfo_label=New Feature
                     /ApEinfo_fwdcolor=cyan
                     /ApEinfo_revcolor=green
                     /ApEinfo_graphicformat=arrow_data {{0 1 2 0 0 -1} {} 0}
                     width 5 offset 0
     misc_feature    2819..2927
                     /label=New Feature(4)
                     /ApEinfo_label=New Feature
                     /ApEinfo_fwdcolor=cyan
                     /ApEinfo_revcolor=green
                     /ApEinfo_graphicformat=arrow_data {{0 1 2 0 0 -1} {} 0}
                     width 5 offset 0
     misc_feature    3422..3488
                     /label=New Feature(5)
                     /ApEinfo_label=New Feature
                     /ApEinfo_fwdcolor=cyan
                     /ApEinfo_revcolor=green
                     /ApEinfo_graphicformat=arrow_data {{0 1 2 0 0 -1} {} 0}
                     width 5 offset 0
     misc_feature    2471..2529
                     /label=New Feature(6)
                     /ApEinfo_label=New Feature
                     /ApEinfo_fwdcolor=cyan
                     /ApEinfo_revcolor=green
                     /ApEinfo_graphicformat=arrow_data {{0 1 2 0 0 -1} {} 0}
                     width 5 offset 0
     misc_feature    1958..2006
                     /label=New Feature(7)
                     /ApEinfo_label=New Feature
                     /ApEinfo_fwdcolor=#ffff80
                     /ApEinfo_revcolor=green
                     /ApEinfo_graphicformat=arrow_data {{0 1 2 0 0 -1} {} 0}
                     width 5 offset 0
     misc_feature    1..1957
                     /label=New Feature(8)
                     /ApEinfo_label=New Feature
                     /ApEinfo_fwdcolor=#ff00ff
                     /ApEinfo_revcolor=green
                     /ApEinfo_graphicformat=arrow_data {{0 1 2 0 0 -1} {} 0}
                     width 5 offset 0
     misc_feature    4486..4885
                     /label=3' term
                     /ApEinfo_fwdcolor=#c0c0c0
                     /ApEinfo_revcolor=green
                     /ApEinfo_graphicformat=arrow_data {{0 1 2 0 0 -1} {} 0}
                     width 5 offset 0
ORIGIN
        1 TACTTGCTTG CATAGGGGAA TCGTACTTCC AAGAAATTGA ATCTGCCCCC GCTTCGCTGC
       61 TCCAGCCCTG TTCCATACAG TCAAGGGTTC AAGATCAAGG ACCTGGGGGT TAGTCCTTAT
      121 GCGTGAGAAA CTGAGTAACA TTAACGAAGG CAGCCATGTT GGTAACCTTG TCAGCATCAA
      181 CCAGGTCATC CAAATTTACC ACATCCTGTT GATGATGCTG TTGAAACGCC CAACTGTGAC
      241 TCCTAAGTGC ACAAGCGCTA GACATGCATA AGTGTGTATA GATGCATGCA TGCATGGATG
      301 CATACATACA TACATACATG CCATACCGTG CATGCATACA TACATACATG CATACCTACT
      361 ATACATTACA TACATACATG CATACATCCA TCCATCCATC CATCCATCCA TCCATCCATC
      421 CATCCATCCA TCCATCCATG CATGCATGCA TGCATGCATG CATGCATACA GGCATACAGG
      481 CATACATGCA TACATGCATA CGTACATACA TATTCAAACA TGGTCTACAT ATATGTACAT
      541 GCACACACAT ACGAGCTGCT TCAAGAGGTT GGAGGTTTGA GGCCGGCAGT TGGGAGTCTT
      601 TTCTCTCAGA TCCGAGGCGG CAGGAAAGCG ATCACACGCC CAGAGCATCC CAAATCTAGG
      661 GAGCCAGATG GATGAGTCCG CGTGGGCAAC CCTAAATAGG CCGAATGGGG TGCACGGTCA
      721 GTACGACAGC AAGCAAACAA GCAAGTAAGG TCGGTAATTT GCAAGCACGT AATTCATCAG
      781 AGTTGATTGC ATGTTTCAAG CCATCTTCAA GCTTTGAAAT CTCGTGTTGT TCCAAACTAT
      841 CCTGAATTTA CCCAGGTCGG GCGAGGCGGG TATGAGCGGC TCGGAGAGGG ACTTCCTGGC
      901 GGCCCTGCGG GCGGTGCACG CTCAGGTCAT CACCGAGGCA GGGGTTTTCG AGTCGTAAGA
      961 CTGAAGAAAG CTGAAGCGTT TCAGGGTAAA GATGATGTCA AGTTGTCTTT TCGATTCGGC
     1021 GTTCAGAGAC CATGCGGGTT GAGGATTCCG CTCGGAAGCG GGCTTTGGGA TCAGGGCGGA
     1081 GGGGTGCCAG TTCGGAGTGG CGTTTCAGGA TTCGTGAGCT TCTTACCCAG CGTCTGGTCC
     1141 ATGAGCGCGT AAACTGGTGT ACTTCCATGC CGCCGTTCCA CGGTCGTGAG CCAGCGTTCC
     1201 AATGCTTGCC GGCTTCAGTT TGGGATATTT GCGATGCAAA GGCATGAAGG CAGCAGGCTT
     1261 GCAGAGCTTC GGTTGTGGAT TACGGCCTGT GGCGTACTTC GAGCAGGATG AAGCTCCAGG
     1321 GGATTCTCGT GCCTCCGCGT TGCATGTTTT CGGGAGTGTT TATGTTTGTG TGGGCCATAG
     1381 GCCTGGGGCC GTTGAGTCGC AGTTTGTCAT GGGGTCCAAG CAGTGTCCTT GCCTTCTGCA
     1441 CAGTGCTCCA TCAGCACCAA GAACTCGCGA GTGCTGGACT CAGCACCAGA GGGGAGGTGC
     1501 ATACGCGGGC AAGATGCAGA CATAGATAAC CAAGATAATA AAGATACAGC GGTGCATACA
     1561 TCTATGCAGA TTTACGTCGA TTTAAGCATT TATATACTAA CATTGACAGT AGCGTCAGCA
     1621 GTGATTAGGA ACAGCGGCGG TGGCAGTGGC AGTCGCATTA GTAGTAGCAG TAGCAGAGCA
     1681 GTAGCAATAG AAGAAGAAGC AGCAGCAGCG GCAGCAGCAG CAGCAGCAGC AGCAGCAGCA
     1741 GCAGCAGCAG CAGCAGCAGC AGCAGCAGCA GCACTAGCAG CCGCAGCTGT AGCAGCGGTG
     1801 TCGTCGCAGG AATCGTCGTC GTCGTCGTCG TCGCCGTCCT CGTCGGCCAC ACGAACAGAT
     1861 TCGCCTGCCC TTGCAGCAGC GGTAGCGGCT GCAATCAAAG CACTACACAA GCAGTCCTCG
     1921 CCGCTGTTGC ATGCACTTGG GGCCTGCAGC AGTAAGTCGA CTCAGTTTTG CCCCCTGGAA
     1981 GCTGAAACTT GCGTGTCCAG AGAGCCATGG CAGAGACGTT CGCGTTCAAT GCTGACATCC
     2041 AGCAGTTGAT GTCCCTCATC ATCAACACCT TCTACTCCAA CAAGGAGATC TTCCTCCNGC
     2101 CGTGTCTTCT TCACCCTTCC TGGAGACACT CCGAAAGAAA GGCATCGAGG TGCTTTACAT
     2161 GATCGACCCC ATCGACGAGT ATTCAGTGCA GCAGCTGAAG GAGTTTGATG GGAAGAAGCT
     2221 CAAGTCCACC ACTAAGGCCT GCGGCTTAAG GGAGTGCTGT TCCACAGTGT CATTCCGTGG
     2281 CCCGCTACAA AGACGCAGAA ACAAAAAAGC TCGAGTCCAC ATTTAAGGAA GGTTTGGACA
     2341 TCGAGGACGA GGATGAGAAG ATGCTGGGGC GAGAAGATTA CATTTCTAAG GTTTCAGGGG
     2401 TTAAAGATTC AACTGGCTAT GGATCTGCAA GCACAAGAAA TCCTTTTCTC GGTTTCCGGG
     2461 TTTTCCCAAG GAAGAAGCTG GAAGAGATGA AGGCCGAGTT CGAGCCTCTC ACAAAGTTGA
     2521 TGAAGGAGGC AGCGGGATCC GGGATTCTGC GGACGATCAT TCGTTTGTGG TTTCAATGCT
     2581 TCACCTGCTA AACCCCTAGG CCGTGAGCGT ATCACATCCG CATTCGACCC TGCAGTGAAT
     2641 ACCACTGTCA GTGCCAATGG GTGCATCGCC CTGCAAAGGT CCTGGGAGAC AAGGCCGCTT
     2701 GGAGCTCTGC ATAAGACTGG CTGGGATGAC GGTATCCTGC GACCACCTAA TTCACCCCCT
     2761 TGTCTTTCAT AGTCGTACTT TCGGTTTTAC TCCAAGCGTT TACTTCCACT TCACTCTTCT
     2821 GGGCAGACAA GGTGGAGAAA GTCATTGTGA GCTCCCGCAT GGCCGATTCG CCCTGCGTCC
     2881 TGACAACATC AGAGTACGGA TGGTCTGCCA ACATGGAGCG CATCTTGGCA CCGTTTGAAG
     2941 CAGCTTGTTG CCTGCATGTT GGGAGGCCCT CGTCCTGTTT TTTGTTTGTC TCCCTCTCTC
     3001 TGTCTCTCTT CCTCTGTCGT AGTCGTAGTC TCTATCTCGC TCACTCTCTC TCTCTCTCTT
     3061 TTTCTTTCTT TCTTTGTTTC TTTCCTTCTT TCTTTGTTAT CTTTCCCTCT CTCTCCCTCC
     3121 CTGTCTCTCT CTCTCTCTCT CTCTCTCTCT CTGTCTCTCT CTCTCTCTCT CGCTCGCTCT
     3181 CTCGCTGTCT CTCCCACGCC NAGTGCTGTT CCACAGTGTC ATTCCGTGGC CCGCTACAAA
     3241 GACACAGAAA CAATCAAGCT CGGTCCACAT TTAAGGAAGG TTTGGACATC GAGGACGAGG
     3301 ATGAGAAGAT GCTGGGGCGA GAAGATTTAC ATTTCTAAGG TTTCAGGGGT TAAAGATTCA
     3361 ACTGGCTATG GATCTGCAAG CACAAGAAAT CCTTTTCTCC GTTTCCGGGT TTCCCAACAA
     3421 GGAAGAAGCT GGAAGAGATG AAGGCCGAGT TCGAGCCTCT CACAAAGTTG ATGAAGGAGG
     3481 CCGCGGGATC CGGGATCCAG AATTTTTTCT GCGGACGATC ATTCGTTTGT GGGTTCAACG
     3541 CTTCACCTGC TAAACCCCCT AGGCCGTGAG TGTATCACAT CCGCATTCGA CCCTGCACTG
     3601 AACACCAATG TGCCAATGGG TGCATCGCCC TGCAAAGGTC CTGGGAGACA AGGCCGCTTG
     3661 GAACTCTGCT TAAGACTGGC TGGGATTCAC CCCCTTGTCT TTCATAGTCT TACTTTCGGT
     3721 TTTACTCCAA GCGCTTACTT CCACTTCACT CTTCCGGGGC AGACAAGGTA GAGAAAGTCA
     3781 TTGTGAGCTC CCGCATGGCC GATTCACCCT GCGTCCTGAC AACATCAGAG TACGGATGGT
     3841 CTGCCAACAT GGAGCGCATC TTGGCACCGT TTGGAGCAGC TTGTTGCCTG CATGTTGGGA
     3901 GGCCCTCGTC CTGTTTTTTG TCTGTCTCCC TCTCTCTGTC TCTCTTCCTC CGTCATAGTC
     3961 TCTATCTCGC TCTCTCTCGC TCTCTCTCTT TTTCGTTCTT TCTTTCTTTC TTTCTTTCTT
     4021 TCTTTCTCTC TCTCTCTCTC TCTCTCCCTC CGTCTCTCTC TCTCTCTCTC TCTCTCGCTC
     4081 TCTCGCTGTC TCTCCCGCGC CTTCTCTCCG AACTTCAACT GAGGCATCAT GAAGGCCCAG
     4141 GCCCTGCGCG ACAATTCCAT GACCTCTTAC ATGGTGTCCA AGAAGACCAT GGAGGTTAAT
     4201 CCCAAGCACT CCATCATGGC AGAGCTGAAG AAGAAGGCTG CTGCTGACAA GTCGGACAAG
     4261 ACTGTCAAGG ATCTTATTTG GCTCCTCTTC GACACTTCGC TGCTCACCTC CGGCTTCAAC
     4321 CTGGATGAGC CCACCCAGTT CGCCGGGCGT ATCCACCGAA TGATCAAGCT CGGTCTCAGC
     4381 ATCGATGATG ATGACGAGGG TCTCGGCGAT GACGACGACC TCCCGCCGCT GGAGGAAGTC
     4441 GAGGGCGCGG CCGACGAGGC TTCCAAGATG GAGGAGGTCG ACTAAGCTGT TTGATGACGG
     4501 GTGCAGGTTT GCTGCACATG AATTCGCATA GGAGCCATGC TGTGGCCTGG CTGTAGGAAG
     4561 AAACTACCCC ATAGACCGGA GGCAAGCGAC AGTCTTGCAA AAGGGCTCCC TCTTCCAGTC
     4621 AGACGGTAAT TAGCTTTGCC TCCACGTCAG GTGGCAACAA AGTAGCTGCA ATACGTCCAG
     4681 AACTGAGGGC ATCCAGCAAG AGATCAAGTT TGACTTCGAC AAGAAGACAG ACAACGCCGC
     4741 GGCCATAGTC TCCCAGAGAT AGCATATGCT TCGTTTGCAG TCCGTGTCGT GGCGTCTCTG
     4801 TGGCGGCACC GCGCCCCTTC TCTCCCTCAA GAGGTTCTGA CTGCGGCCTT CTGTCTCTTC
     4861 GGCAACGGGA CTGACCAGGG GTCCTTTCTC TGAGCAGTCT GGTCCGCCCC AATTGGGACC
     4921 CCAAGCAGGA GCGTTGACAG CAAGATGGGC TTCGAGCGGC TCACTCTTGA CATCGAGAAG
     4981 GCCTGGAGCT GGGCCGGTTT ACTAGGCCTC ACGAGAGGGC AGATCGCAGC GATGAGTCGG
     5041 GTTCAAAGGG TGTTTTCAGG GAGGCGATGG CAGCAGGCAC TTCTGAAACA AATTCACGAC
     5101 CGCCCCCTGT TTATGGATTC TGTCATGCTA CAACTGCAAA ATCCGTCATT GAACCACCAA
     5161 TCCTTAACCT CGAGCCCGAA ACTCTACATG AGGCTGTGGT AGCCCGCTGC CGAGAGCTGG
     5221 TGATGGAGGC TTGCGATGGC TTGCATAAAA GTAGAACAAC CTGAGGTCTT TGAGGTTTGC
     5281 TATGGTGGTC CCATTGGAGC CCTCTGCCAT CTGACATTCT CCGTTACAGT GCCCCTGACA
     5341 GGCCAATTCA GCAGGCCTGC AGACTATGGC CTTGACCATC CAGGCAAAGT GGACGTGCTG
     5401 CAACCACCAT GTCGTTTCGT CGGCGACGAA GACGAAGATG AGAGTGATTA GCCACCCGTG
     5461 TCTCCATCTC TGCCCCTCGC AATGGTCGCA C  
//
