# Supplementary material for: The genetic intractability of Symbiodinium microadriaticum to standard algal transformation methods
Source: PLoS One. 2019 Feb 19;14(2):e0211936. doi: 10.1371/journal.pone.0211936 (PMC6380556; doi:10.1371/journal.pone.0211936)
Supplement: S6 File — (APE) [file pone.0211936.s011.ape]

LOCUS       Supplementary_Da        5933 bp ds-DNA     linear       25-MAR-2018
DEFINITION  .
ACCESSION   
VERSION     
SOURCE      .
  ORGANISM  .
COMMENT     
COMMENT     
COMMENT     ApEinfo:methylated:1
FEATURES             Location/Qualifiers
     misc_feature    complement(3566..3588)
                     /label=M13F2
                     /ApEinfo_fwdcolor="cyan"
                     /ApEinfo_revcolor="cyan"
                     /ApEinfo_graphicformat="arrow_data {{0 1 2 0 0 -1} {} 0}
                     width 5 offset 0"
     misc_feature    169..788
                     /label=pBR322 origin
                     /ApEinfo_fwdcolor="#ff80ff"
                     /ApEinfo_revcolor="#ff80ff"
                     /ApEinfo_graphicformat="arrow_data {{0 1 2 0 0 -1} {} 0}
                     width 5 offset 0"
     misc_feature    896..1756
                     /label=Ampicillin marker
                     /ApEinfo_fwdcolor="#0080ff"
                     /ApEinfo_revcolor="#0080ff"
                     /ApEinfo_graphicformat="arrow_data {{0 1 2 0 0 -1} {} 0}
                     width 5 offset 0"
     misc_feature    2889..2938
                     /label=NeoKan Promoter
                     /ApEinfo_fwdcolor="#8000ff"
                     /ApEinfo_revcolor="#8000ff"
                     /ApEinfo_graphicformat="arrow_data {{0 1 2 0 0 -1} {} 0}
                     width 5 offset 0"
     misc_feature    2006..2800
                     /label=NPTII Kan resist
                     /ApEinfo_fwdcolor="#8000ff"
                     /ApEinfo_revcolor="#8000ff"
                     /ApEinfo_graphicformat="arrow_data {{0 1 2 0 0 -1} {} 0}
                     width 5 offset 0"
     CDS             4669..5328
                     /codon_start=1
                     /gene="cat"
                     /product="chloramphenicol acetyltransferase"
                     /note="CmR"
                     /note="confers resistance to chloramphenicol"
                     /note="color: #ccffcc"
                     /translation="MEKKITGYTTVDISQWHRKEHFEAFQSVAQCTYNQTVQLDITAF
                     L
                     KTVKKNKHKFYPAFIHILARLMNAHPELRMAMKDGELVIWDSVHPCYTVFHEQTETFS
                     S
                     LWSEYHDDFRQFLHIYSQDVACYGENLAYFPKGFIENMFFVSANPWVSFTSFDLNVAN
                     M
                     DNFFAPVFTMGKYYTQGDKVLMPLAIQVHHAVCDGFHVGRMLNELQQYCDEWQGGA"
                     /label=chloramphenicol acetyltransferase
                     /ApEinfo_fwdcolor="#ff0000"
                     /ApEinfo_revcolor="pink"
                     /ApEinfo_graphicformat="arrow_data {{0 1 2 0 0 -1} {} 0}
                     width 5 offset 0"
     misc_feature    5335..5601
                     /label=NOS terminator
                     /ApEinfo_fwdcolor="#ff8040"
                     /ApEinfo_revcolor="#ffd470"
                     /ApEinfo_graphicformat="arrow_data {{0 1 2 0 0 -1} {} 0}
                     width 5 offset 0"
     misc_feature    3704..4662
                     /label=p35S
                     /ApEinfo_fwdcolor="#05ff09"
                     /ApEinfo_revcolor="#05ff09"
                     /ApEinfo_graphicformat="arrow_data {{0 1 2 0 0 -1} {} 0}
                     width 5 offset 0"
     misc_feature    3664..3672
                     /label=Start of insert
                     /ApEinfo_fwdcolor="#008080"
                     /ApEinfo_revcolor="cyan"
                     /ApEinfo_graphicformat="arrow_data {{0 1 2 0 0 -1} {} 0}
                     width 5 offset 0"
     misc_feature    5631..5641
                     /label=End of insert
                     /ApEinfo_fwdcolor="#008080"
                     /ApEinfo_revcolor="#008080"
                     /ApEinfo_graphicformat="arrow_data {{0 1 2 0 0 -1} {} 0}
                     width 5 offset 0"
     misc_feature    complement(5728..5751)
                     /label=M13R2
                     /ApEinfo_fwdcolor="cyan"
                     /ApEinfo_revcolor="cyan"
                     /ApEinfo_graphicformat="arrow_data {{0 1 2 0 0 -1} {} 0}
                     width 5 offset 0"
ORIGIN
        1 CTCTTCCGCT TCCTCGCTCA CTGACTCGCT GCGCTCGGTC GTTCGGCTGC GGCGAGCGGT
       61 ATCAGCTCAC TCAAAGGCGG TAATACGGTT ATCCACAGAA TCAGGGGATA ACGCAGGAAA
      121 GAACATGTGA GCAAAAGGCC AGCAAAAGGC CAGGAACCGT AAAAAGGCCG CGTTGCTGGC
      181 GTTTTTCCAT AGGCTCCGCC CCCCTGACGA GCATCACAAA AATCGACGCT CAAGTCAGAG
      241 GTGGCGAAAC CCGACAGGAC TATAAAGATA CCAGGCGTTT CCCCCTGGAA GCTCCCTCGT
      301 GCGCTCTCCT GTTCCGACCC TGCCGCTTAC CGGATACCTG TCCGCCTTTC TCCCTTCGGG
      361 AAGCGTGGCG CTTTCTCATA GCTCACGCTG TAGGTATCTC AGTTCGGTGT AGGTCGTTCG
      421 CTCCAAGCTG GGCTGTGTGC ACGAACCCCC CGTTCAGCCC GACCGCTGCG CCTTATCCGG
      481 TAACTATCGT CTTGAGTCCA ACCCGGTAAG ACACGACTTA TCGCCACTGG CAGCAGCCAC
      541 TGGTAACAGG ATTAGCAGAG CGAGGTATGT AGGCGGTGCT ACAGAGTTCT TGAAGTGGTG
      601 GCCTAACTAC GGCTACACTA GAAGAACAGT ATTTGGTATC TGCGCTCTGC TGAAGCCAGT
      661 TACCTTCGGA AAAAGAGTTG GTAGCTCTTG ATCCGGCAAA CAAACCACCG CTGGTAGCGG
      721 TGGTTTTTTT GTTTGCAAGC AGCAGATTAC GCGCAGAAAA AAAGGATCTC AAGAAGATCC
      781 TTTGATCTTT TCTACGGGGT CTGACGCTCA GTGGAACGAA AACTCACGTT AAGGGATTTT
      841 GGTCATGAGA CAATAACCCT GATAAATGCT TCAATAATAT TGAAAAAGGA AGAGTATGAG
      901 TATTCAACAT TTCCGTGTCG CCCTTATTCC CTTTTTTGCG GCATTTTGCC TTCCTGTTTT
      961 TGCTCACCCA GAAACGCTGG TGAAAGTAAA AGATGCTGAA GATCAGTTGG GTGCACGAGT
     1021 GGGTTACATC GAACTGGATC TCAACAGCGG TAAGATCCTT GAGAGTTTTC GCCCCGAAGA
     1081 ACGTTTTCCA ATGATGAGCA CTTTTAAAGT TCTGCTATGT GGCGCGGTAT TATCCCGTAT
     1141 TGACGCCGGG CAAGAGCAAC TCGGTCGCCG CATACACTAT TCTCAGAATG ACTTGGTTGA
     1201 GTACTCACCA GTCACAGAAA AGCATCTTAC GGATGGCATG ACAGTAAGAG AATTATGCAG
     1261 TGCTGCCATA ACCATGAGTG ATAACACTGC GGCCAACTTA CTTCTGACAA CGATCGGAGG
     1321 ACCGAAGGAG CTAACCGCTT TTTTGCACAA CATGGGGGAT CATGTAACTC GCCTTGATCG
     1381 TTGGGAACCG GAGCTGAATG AAGCCATACC AAACGACGAG CGTGACACCA CGATGCCTGT
     1441 AGCAATGGCA ACAACGTTGC GCAAACTATT AACTGGCGAA CTACTTACTC TAGCTTCCCG
     1501 GCAACAATTA ATAGACTGGA TGGAGGCGGA TAAAGTTGCA GGACCACTTC TGCGCTCGGC
     1561 CCTTCCGGCT GGCTGGTTTA TTGCTGATAA ATCTGGAGCC GGTGAGCGTG GGTCTCGCGG
     1621 TATCATTGCA GCACTGGGGC CAGATGGTAA GCCCTCCCGT ATCGTAGTTA TCTACACGAC
     1681 GGGGAGTCAG GCAACTATGG ATGAACGAAA TAGACAGATC GCTGAGATAG GTGCCTCACT
     1741 GATTAAGCAT TGGTAACTGT CAGACCAAGT TTACTCATAT ATACTTTAGA TTGATTTAAA
     1801 ACTTCATTTT TAATTTAAAA GGATCTAGGT GAAGATCCTT TTTGATAATC TCATGAGCGG
     1861 ATACATATTT GAATGTATTT AGAAAAATAA ACAAATAGGG GTTCCGCGCA CATTTCCCCG
     1921 AAAAGTGCCA CCTGATGCGG TGTGAAATAC CGCACAGATG CGTAAGGAGA AAATACCGCA
     1981 TCAGGAAATT GTAAGCGTTA ATAATTCAGA AGAACTCGTC AAGAAGGCGA TAGAAGGCGA
     2041 TGCGCTGCGA ATCGGGAGCG GCGATACCGT AAAGCACGAG GAAGCGGTCA GCCCATTCGC
     2101 CGCCAAGCTC TTCAGCAATA TCACGGGTAG CCAACGCTAT GTCCTGATAG CGGTCCGCCA
     2161 CACCCAGCCG GCCACAGTCG ATGAATCCAG AAAAGCGGCC ATTTTCCACC ATGATATTCG
     2221 GCAAGCAGGC ATCGCCATGG GTCACGACGA GATCCTCGCC GTCGGGCATG CTCGCCTTGA
     2281 GCCTGGCGAA CAGTTCGGCT GGCGCGAGCC CCTGATGCTC TTCGTCCAGA TCATCCTGAT
     2341 CGACAAGACC GGCTTCCATC CGAGTACGTG CTCGCTCGAT GCGATGTTTC GCTTGGTGGT
     2401 CGAATGGGCA GGTAGCCGGA TCAAGCGTAT GCAGCCGCCG CATTGCATCA GCCATGATGG
     2461 ATACTTTCTC GGCAGGAGCA AGGTGAGATG ACAGGAGATC CTGCCCCGGC ACTTCGCCCA
     2521 ATAGCAGCCA GTCCCTTCCC GCTTCAGTGA CAACGTCGAG CACAGCTGCG CAAGGAACGC
     2581 CCGTCGTGGC CAGCCACGAT AGCCGCGCTG CCTCGTCTTG CAGTTCATTC AGGGCACCGG
     2641 ACAGGTCGGT CTTGACAAAA AGAACCGGGC GCCCCTGCGC TGACAGCCGG AACACGGCGG
     2701 CATCAGAGCA GCCGATTGTC TGTTGTGCCC AGTCATAGCC GAATAGCCTC TCCACCCAAG
     2761 CGGCCGGAGA ACCTGCGTGC AATCCATCTT GTTCAATCAT GCGAAACGAT CCTCATCCTG
     2821 TCTCTTGATC AGAGCTTGAT CCCCTGCGCC ATCAGATCCT TGGCGGCAAG AAAGCCATCC
     2881 AGTTTACTTT GCAGGGCTTC CCAACCTTAC CAGAGGGCGC CCCAGCTGGC AATTCCGGTT
     2941 CGCTTGCTGT CCATAAAACC GCCCAGTCTA GCTATCGCCA TGTAAGCCCA CTGCAAGCTA
     3001 CCTGCTTTCT CTTTGCGCTT GCGTTTTCCC TTGTCCAGAT AGCCCAGTAG CTGACATTCA
     3061 TCCGGGGTCA GCACCGTTTC TGCGGACTGG CTTTCTACGT GAAAAGGATC TAGGTGAAGA
     3121 TCCTTTTTGA TAATCTCATG CCTGACATTT ATATTCCCCA GAACATCAGG TTAATGGCGT
     3181 TTTTGATGTC ATTTTCGCGG TGGCTGAGAT CAGCCACTTC TTCCCCGATA ACGGAGACCG
     3241 GCACACTGGC CATATCGGTG GTCATCATGC GCCAGCTTTC ATCCCCGATA TGCACCACCG
     3301 GGTAAAGTTC ACGGGAGACT TTATCTGACA GCAGACGTGC ACTGGCCAGG GGGATCACCA
     3361 TCCGTCGCCC CGGCGTGTCA ATAATATCAC TCTGTACATC CACAAACAGA CGATAACGGC
     3421 TCTCTCTTTT ATAGGTGTAA ACCTTAAACT GCCGTACGTA TAGGCTGCGC AACTGTTGGG
     3481 AAGGGCGATC GGTGCGGGCC TCTTCGCTAT TACGCCAGCT GGCGAAAGGG GGATGTGCTG
     3541 CAAGGCGATT AAGTTGGGTA ACGCCAGGGT TTTCCCAGTC ACGACGTTGT AAAACGACGG
     3601 CCAGTGAATT GTAATACGAC TCACTATAGG GCGAATTGAA TTTAGCGGCC GCGAATTCGC
     3661 CCTTCTGCTC TGATGCCGCA TAGTTAAGCC AGTATACCCT AGGctagagc caagctgatc
     3721 tcctttgccc cggagatcac catggacgac tttctctatc tctacgatct aggaagaaag
     3781 ttcgacggag aaggtgacga taccatgttc accaccgata atgagaagat tagcctcttc
     3841 aatttcagaa agaatgctga cccacagatg gttagagagg cctacgcggc aggtctcatc
     3901 aagacgatct acccgagtaa taatctccag gagatcaaat accttcccaa gaaggttaaa
     3961 gatgcagtca aaagattcag gactaactgc atcaagaaca cagagaaaga tatatttctc
     4021 aagatcagaa gtactattcc agtatggacg attcaaggct tgcttcataa accaaggcaa
     4081 gtaatagaga ttggagtctc taagaaagta gttcctactg aatcaaaggc catggagtca
     4141 aaaattcaga tcgaggatct aacagaactc gccgtgaaga ctggcgaaca gttcatacag
     4201 agtcttttac gactcaatga caagaagaaa atcttcgtca acatggtgga gcacgacact
     4261 ctcgtctact ccaagaatat caaagataca gtctcagaag accaaagggc tattgagact
     4321 tttcaacaaa gggtaatatc gggaaacctc ctcggattcc attgcccagc tatctgtcac
     4381 ttcatcaaaa ggacagtaga aaaggaaggt ggcacctaca aatgccatca ttgcgataaa
     4441 ggaaaggcta tcgttcaaga tgcctctgcc gacagtggtc ccaaagatgg acccccaccc
     4501 acgaggagca tcgtggaaaa agaagacgtt ccaaccacgt cttcaaagca agtggattga
     4561 tgtgatatct ccactgacgt aagggatgac gcacaatccc actatccttc gcaagaccct
     4621 tcctctatat aaggaagttc atttcatttg gagaggactc cgACCGGTat ggagaaaaaa
     4681 atcactggat ataccaccgt tgatatatcc caatggcatc gtaaagaaca ttttgaggca
     4741 tttcagtcag ttgctcaatg tacctataac cagaccgttc agctggatat tacggccttt
     4801 ttaaagaccg taaagaaaaa taagcacaag ttttatccgg cctttattca cattcttgcc
     4861 cgcctgatga atgctcatcc ggaattacgt atggcaatga aagacggtga gctggtgata
     4921 tgggatagtg ttcacccttg ttacaccgtt ttccatgagc aaactgaaac gttttcatcg
     4981 ctctggagtg aataccacga cgatttccgg cagtttctac acatatattc gcaagatgtg
     5041 gcgtgttacg gtgaaaacct ggcctatttc cctaaagggt ttattgagaa tatgtttttc
     5101 gtctcagcca atccctgggt gagtttcacc agttttgatt taaacgtggc caatatggac
     5161 aacttcttcg cccccgtttt caccatgggc aaatattata cgcaaggcga caaggtgctg
     5221 atgccgctgg cgattcaggt tcatcatgcc gtttgtgatg gcttccatgt cggcagaatg
     5281 cttaatgaat tacaacagta ctgcgatgag tggcagggcg gggcgtaaCA ATTGgcttgt
     5341 caagcagatc gttcaaacat ttggcaataa agtttcttaa gattgaatcc tgttgccggt
     5401 cttgcgatga ttatcatata atttctgttg aattacgtta agcatgtaat aattaacatg
     5461 taatgcatga cgttatttat gagatgggtt tttatgatta gagtcccgca attatacatt
     5521 taatacgcga tagaaaacaa aatatagcgc gcaaactagg ataaattatc gcgcgcggtg
     5581 tcatctatgt tactagatcg aATCGATGTT TAAACTGAAG GCGGGAAACG ACAATCTGAT
     5641 CAAGGGCGAA TTCGTTTAAA CCTGCAGGAC TAGTCCCTTT AGTGAGGGTT AATTCTGAGC
     5701 TTGGCGTAAT CATGGTCATA GCTGTTTCCT GTGTGAAATT GTTATCCGCT CACAATTCCA
     5761 CACAACATAC GAGCCGGAAG CATAAAGTGT AAAGCCTGGG GTGCCTAATG AGTGAGCTAA
     5821 CTCACATTAA TTGCGTTGCG CTCACTGCCC GCTTTCCAGT CGGGAAACCT GTCGTGCCAG
     5881 CTGCATTAAT GAATCGGCCA ACGCGCGGGG AGAGGCGGTT TGCGTATTGG GCG
//
