# Supplementary material for: The genetic intractability of Symbiodinium microadriaticum to standard algal transformation methods
Source: PLoS One. 2019 Feb 19;14(2):e0211936. doi: 10.1371/journal.pone.0211936 (PMC6380556; doi:10.1371/journal.pone.0211936)
Supplement: S7 File — (APE) [file pone.0211936.s012.ape]

LOCUS       Supplementary_Da        7093 bp ds-DNA     linear       13-MAR-2018
DEFINITION  .
ACCESSION   
VERSION     
SOURCE      .
  ORGANISM  .
COMMENT     
COMMENT     
COMMENT     ApEinfo:methylated:1
FEATURES             Location/Qualifiers
     misc_feature    1089..3063
                     /label=5' Sequence (putative actin promoter)
                     /ApEinfo_fwdcolor="#00ff40"
                     /ApEinfo_revcolor="#0080ff"
                     /ApEinfo_graphicformat="arrow_data {{0 1 2 0 0 -1} {} 0}
                     width 5 offset 0"
     misc_feature    3756..4251
                     /label=3' Sequence (Putative actin Terminator)
                     /ApEinfo_fwdcolor="#ff8040"
                     /ApEinfo_revcolor="#808040"
                     /ApEinfo_graphicformat="arrow_data {{0 1 2 0 0 -1} {} 0}
                     width 5 offset 0"
     misc_feature    2893..2896
                     /label=TATA box
                     /ApEinfo_fwdcolor="#408080"
                     /ApEinfo_revcolor="#408080"
                     /ApEinfo_graphicformat="arrow_data {{0 1 2 0 0 -1} {} 0}
                     width 5 offset 0"
     misc_feature    3019..3023
                     /label=Branch point
                     /ApEinfo_fwdcolor="#408080"
                     /ApEinfo_revcolor="#408080"
                     /ApEinfo_graphicformat="arrow_data {{0 1 2 0 0 -1} {} 0}
                     width 5 offset 0"
     CDS             3084..3743
                     /codon_start=1
                     /gene="cat"
                     /product="chloramphenicol acetyltransferase"
                     /note="CmR"
                     /note="confers resistance to chloramphenicol"
                     /note="color: #ccffcc"
                     /translation="MEKKITGYTTVDISQWHRKEHFEAFQSVAQCTYNQTVQLDITAF
                     L
                     KTVKKNKHKFYPAFIHILARLMNAHPELRMAMKDGELVIWDSVHPCYTVFHEQTETFS
                     S
                     LWSEYHDDFRQFLHIYSQDVACYGENLAYFPKGFIENMFFVSANPWVSFTSFDLNVAN
                     M
                     DNFFAPVFTMGKYYTQGDKVLMPLAIQVHHAVCDGFHVGRMLNELQQYCDEWQGGA"
                     /label=chloramphenicol acetyltransferase
                     /ApEinfo_fwdcolor="#ff0000"
                     /ApEinfo_revcolor="pink"
                     /ApEinfo_graphicformat="arrow_data {{0 1 2 0 0 -1} {} 0}
                     width 5 offset 0"
     misc_feature    4363..4385
                     /label=M13F2
                     /ApEinfo_fwdcolor="cyan"
                     /ApEinfo_revcolor="cyan"
                     /ApEinfo_graphicformat="arrow_data {{0 1 2 0 0 -1} {} 0}
                     width 5 offset 0"
     misc_feature    2931..2937
                     /label=Transcription start site
                     /ApEinfo_fwdcolor="#408080"
                     /ApEinfo_revcolor="#408080"
                     /ApEinfo_graphicformat="arrow_data {{0 1 2 0 0 -1} {} 0}
                     width 5 offset 0"
     misc_feature    3056..3057
                     /label=Splice acceptor
                     /ApEinfo_fwdcolor="#408080"
                     /ApEinfo_revcolor="#408080"
                     /ApEinfo_graphicformat="arrow_data {{0 1 2 0 0 -1} {} 0}
                     width 5 offset 0"
     misc_feature    979..1002
                     /label=M13R2
                     /ApEinfo_fwdcolor="#8080ff"
                     /ApEinfo_revcolor="#ff8040"
                     /ApEinfo_graphicformat="arrow_data {{0 1 2 0 0 -1} {} 0}
                     width 5 offset 0"
     misc_feature    9..628
                     /label=pBR322 origin
                     /ApEinfo_fwdcolor="#ff80ff"
                     /ApEinfo_revcolor="#ff80ff"
                     /ApEinfo_graphicformat="arrow_data {{0 1 2 0 0 -1} {} 0}
                     width 5 offset 0"
     misc_feature    5275..6069
                     /label=Kanamycin resistance
                     /ApEinfo_fwdcolor="#7d0d82"
                     /ApEinfo_revcolor="#7d0d82"
                     /ApEinfo_graphicformat="arrow_data {{0 1 2 0 0 -1} {} 0}
                     width 5 offset 0"
     misc_feature    6087..6947
                     /label=Ampicillin resistance
                     /ApEinfo_fwdcolor="#0080ff"
                     /ApEinfo_revcolor="#0080ff"
                     /ApEinfo_graphicformat="arrow_data {{0 1 2 0 0 -1} {} 0}
                     width 5 offset 0"
ORIGIN
        1 CGTAGAAAAG ATCAAAGGAT CTTCTTGAGA TCCTTTTTTT CTGCGCGTAA TCTGCTGCTT
       61 GCAAACAAAA AAACCACCGC TACCAGCGGT GGTTTGTTTG CCGGATCAAG AGCTACCAAC
      121 TCTTTTTCCG AAGGTAACTG GCTTCAGCAG AGCGCAGATA CCAAATACTG TTCTTCTAGT
      181 GTAGCCGTAG TTAGGCCACC ACTTCAAGAA CTCTGTAGCA CCGCCTACAT ACCTCGCTCT
      241 GCTAATCCTG TTACCAGTGG CTGCTGCCAG TGGCGATAAG TCGTGTCTTA CCGGGTTGGA
      301 CTCAAGACGA TAGTTACCGG ATAAGGCGCA GCGGTCGGGC TGAACGGGGG GTTCGTGCAC
      361 ACAGCCCAGC TTGGAGCGAA CGACCTACAC CGAACTGAGA TACCTACAGC GTGAGCTATG
      421 AGAAAGCGCC ACGCTTCCCG AAGGGAGAAA GGCGGACAGG TATCCGGTAA GCGGCAGGGT
      481 CGGAACAGGA GAGCGCACGA GGGAGCTTCC AGGGGGAAAC GCCTGGTATC TTTATAGTCC
      541 TGTCGGGTTT CGCCACCTCT GACTTGAGCG TCGATTTTTG TGATGCTCGT CAGGGGGGCG
      601 GAGCCTATGG AAAAACGCCA GCAACGCGGC CTTTTTACGG TTCCTGGCCT TTTGCTGGCC
      661 TTTTGCTCAC ATGTTCTTTC CTGCGTTATC CCCTGATTCT GTGGATAACC GTATTACCGC
      721 CTTTGAGTGA GCTGATACCG CTCGCCGCAG CCGAACGACC GAGCGCAGCG AGTCAGTGAG
      781 CGAGGAAGCG GAAGAGCGCC CAATACGCAA ACCGCCTCTC CCCGCGCGTT GGCCGATTCA
      841 TTAATGCAGC TGGCACGACA GGTTTCCCGA CTGGAAAGCG GGCAGTGAGC GCAACGCAAT
      901 TAATGTGAGT TAGCTCACTC ATTAGGCACC CCAGGCTTTA CACTTTATGC TTCCGGCTCG
      961 TATGTTGTGT GGAATTGTGA GCGGATAACA ATTTCACACA GGAAACAGCT ATGACCATGA
     1021 TTACGCCAAG CTTGGTACCG AGCTCGGATC CACTAGTAAC GGCCGCCAGT GTGCTGGAAT
     1081 TCGCCCTTGG AGACCCGGAA ACGTGTCGCC CCTCCGTTGC CTCCCAGGTC CTATGTAGAC
     1141 GTACCGAAAT GGATCTGCTG CGTTTGTCCC TTGGAGGACA AAGAGTTGAC CTGGCCAGCG
     1201 ACCAGCCCTT GTCCGGAAAA GTGCAAAAAG AAGGGCGAAG GCACGCGACC TGGTCAGGAG
     1261 GGCTACAACC AAGGCGACCA GATATGCACA GTTTAGGTGG CGCCTTTGGG TTTAGGTCGC
     1321 AGACTCGTCA GCGGCTGACA TCGGCTTGCA AAAAGGAGCT TGGCTAGCCT GAGTTGATCC
     1381 TCCTGCTTGA TGTAGAAAGA GAATCGGCGA GTCTTTTCCA CGTGTTGGAA GAGGTGCCTC
     1441 TAGGAACAGA GGGGAGATCG GGCATAGCAG CACAGCAGCA ACCATGCTTT TGGACTTCTG
     1501 TTTCAGCCAA GAGTTCGGAC ATAGCCGCAC AGTAACCATG TTTTTGGACT TCTGTTTTCT
     1561 GGCACAGCAG CTGCAACCCA CCCTTGAAGA CTTCGGACAC GGTGCCCAAC GCCTTATTCT
     1621 GATTGCAAGT CTTACCCCCC CTCTATTACA GCAAGCCCTC GACGACCTGC CCGGCAAGGT
     1681 AGTCCTCAAG CGTGACTTGG TTGCAGTTGG AAAGCCGTAA AGCTGAGAAG ATCCAGGGAT
     1741 TTTACGCAAG ATGTGTCAAG GTTTCCCCTA AGCTTCAACT TCGAGCAGGG AGACGTCCCG
     1801 ACTCATAGTA AAGGAAACTC AAACCGTCTC TGTCCGGTGG CCTGGGCCCA CGGCCCAACA
     1861 GTACACAAGA GTAATTGTGG TGACGTGCCC GGAGTCCAAA GACGAAAGGC GTGCCAACAG
     1921 CAACAGCAAC AGCAACAGCA ACCACAACAA CAACAACCAC AACCACAACC ACAACCACAA
     1981 CGACGACGAC ACGACGACAC GACACGACAC GACACCACAA CAACGACACC ACACAACACA
     2041 CACACACACA GCAACACAAC ACACGACGAC GATGACAACA ACAACCACAG CAACGGCAAC
     2101 GGCAAACGCA ACAGCAAAAG CACCAGCAAC AGCGACAACA ACACCAGAAA ACCCACCAGA
     2161 AACAACGCCA GAAACATAAG CAGAGCAGCA GCAACAGCGA GGACCGAGTG CAGCAACGCG
     2221 GCATGGTAAG GCATAGCAGC AGCAGCAGCA GCAGCAGCAG CAGCAGCAGC AGCGGCTGGT
     2281 ACTGTAATGA TTGCGACAAT GGTAGTACTG GTGACAATGA TGACGGTGAG GGTGGCTTTG
     2341 TGCTAAGATC TGCTATGATA CGAGCCTTGC TCAATTGTGG CGTCGTTTTT CTAGGTGCAG
     2401 TGCATGCATG ATAGTTGCAG TAATGTGGTG CGATTTGCGC ACATCAGTTG TTAAAAGGCC
     2461 GGCTGTAGTC ACTTGACTGC GGCTAGTGAC CAACATCAGC AATAAGGCCA TGTCGTGCAA
     2521 GCTGGAGTGC AGCAAGCTCA GGATCTTGAC TTAGGCGTGA GAGGCTTTAG GTTTCCAAGG
     2581 TTCTTACAGC ATTCAGATCT AAAGCATGGC CCAAATGCGT AAAGCCGATG TCTCTAAACC
     2641 CTGGAACCCT GAACACGACA GCTAGAAAAC GCAAGATTAA GTGAACTCAG GACCCTAAAT
     2701 CTAAGAAGAA ACCCTAAACC CGACCCCCGA AAGCCCTATG AAAAGACGTC AAAGGGCCGG
     2761 CTTCCGTGGC TATGCTCTGG AGCCTGGGGC CATCGCGCGG CGAAGCGCAC CTCGCGGAGG
     2821 CAGCCGGAAG GAAGGGTTTT GTTTCCTCGT TGAGGATTTA GGGAGTAGAG TAGAGGTTAG
     2881 GACCGGTTAG GATTTTGGGA TCGGGTTTAG GGACTGGGGC CCTGAACACC TTAATCCTGC
     2941 TAGGGTTTTT TCAGCCCTGT TACAGGGCTT AGAAGGGTTC TTTAAGTTCG GAAGCGGCCA
     3001 GCATTTCGGC TTCTCAGATT GACCTCCCGC AGCCTCTTTC CACGAAGTGT CTCGGAGTTA
     3061 GCCCGACCTT AAGGTgttta aacatggaga aaaaaatcac tggatatacc accgttgata
     3121 tatcccaatg gcatcgtaaa gaacattttg aggcatttca gtcagttgct caatgtacct
     3181 ataaccagac cgttcagctg gatattacgg cctttttaaa gaccgtaaag aaaaataagc
     3241 acaagtttta tccggccttt attcacattc ttgcccgcct gatgaatgct catccggaat
     3301 tacgtatggc aatgaaagac ggtgagctgg tgatatggga tagtgttcac ccttgttaca
     3361 ccgttttcca tgagcaaact gaaacgtttt catcgctctg gagtgaatac cacgacgatt
     3421 tccggcagtt tctacacata tattcgcaag atgtggcgtg ttacggtgaa aacctggcct
     3481 atttccctaa agggtttatt gagaatatgt ttttcgtctc agccaatccc tgggtgagtt
     3541 tcaccagttt tgatttaaac gtggccaata tggacaactt cttcgccccc gttttcacca
     3601 tgggcaaata ttatacgcaa ggcgacaagg tgctgatgcc gctggcgatt caggttcatc
     3661 atgccgtttg tgatggcttc catgtcggca gaatgcttaa tgaattacaa cagtactgcg
     3721 atgagtggca gggcggggcg taaACGCGTG TCGACGCCCC ACGGTCTCAT TTTGGACTAA
     3781 TTATTTGCCC CTGCCTGCAT TGGTCAGCAG CTGTGTTGCA GAGGGCAATG CTCTCAGGTT
     3841 CATAGCATGC GTGGCAGAGA TGTTTGAACA TTTGTGCAGG TCAGCAACCC TACCCCTAAA
     3901 CCCCAAACAC CCGTGAATCG CCACATTCAT GTACAGCGGC GAACCTATGG TGAGTCCCAG
     3961 CAGCCGAAAA GGACCGAAGA TGAACAAGCC ACCTCCACAA GTCCGTCCTT ACAAACGTCG
     4021 GGATACCTCG TCTCATTTCT ACCGCAGTAT TGAGCCCCGA ACACTTTGCA CTCCGCAGTG
     4081 ATCATGGAGG AGCGATAGAG AACCCTGCCC AAAAGGCCGG AAGCCTCAAA CCCCAGTGGG
     4141 CTTAAAACCA GCATCCCAAG ACCGCTTAAA CCATGTTACA GAGCATAGCT GCCTGCAAGG
     4201 ACTCCTTACG GACTCCGCTG AAACACTGAA AAAAAAAAAC GCCCTTGTAG TAGGGCGAAT
     4261 TCTGCAGATA TCCATCACAC TGGCGGCCGC TCGAGCATGC ATCTAGAGGG CCCAATTCGC
     4321 CCTATAGTGA GTCGTATTAC AATTCACTGG CCGTCGTTTT ACAACGTCGT GACTGGGAAA
     4381 ACCCTGGCGT TACCCAACTT AATCGCCTTG CAGCACATCC CCCTTTCGCC AGCTGGCGTA
     4441 ATAGCGAAGA GGCCCGCACC GATCGCCCTT CCCAACAGTT GCGCAGCCTG AATGGCGAAT
     4501 GGACGCGCCC TGTAGCGGCG CATTAAGCGC GGCGGGTGTG GTGGTTACGC GCAGCGTGAC
     4561 CGCTACACTT GCCAGCGCCC TAGCGCCCGC TCCTTTCGCT TTCTTCCCTT CCTTTCTCGC
     4621 CACGTTCGCC GGCTTTCCCC GTCAAGCTCT AAATCGGGGG CTCCCTTTAG GGTTCCGATT
     4681 TAGTGCTTTA CGGCACCTCG ACCCCAAAAA ACTTGATTAG GGTGATGGTT CACGTAGTGG
     4741 GCCATCGCCC TGATAGACGG TTTTTCGCCC TTTGACGTTG GAGTCCACGT TCTTTAATAG
     4801 TGGACTCTTG TTCCAAACTG GAACAACACT CAACCCTATC TCGGTCTATT CTTTTGATTT
     4861 ATAAGGGATT TTGCCGATTT CGGCCTATTG GTTAAAAAAT GAGCTGATTT AACAAAAATT
     4921 TAACGCGAAT TTTAACAAAA TTCAGGGCGC AAGGGCTGCT AAAGGAAGCG GAACACGTAG
     4981 AAAGCCAGTC CGCAGAAACG GTGCTGACCC CGGATGAATG TCAGCTACTG GGCTATCTGG
     5041 ACAAGGGAAA ACGCAAGCGC AAAGAGAAAG CAGGTAGCTT GCAGTGGGCT TACATGGCGA
     5101 TAGCTAGACT GGGCGGTTTT ATGGACAGCA AGCGAACCGG AATTGCCAGC TGGGGCGCCC
     5161 TCTGGTAAGG TTGGGAAGCC CTGCAAAGTA AACTGGATGG CTTTCTTGCC GCCAAGGATC
     5221 TGATGGCGCA GGGGATCAAG ATCTGATCAA GAGACAGGAT GAGGATCGTT TCGCATGATT
     5281 GAACAAGATG GATTGCACGC AGGTTCTCCG GCCGCTTGGG TGGAGAGGCT ATTCGGCTAT
     5341 GACTGGGCAC AACAGACAAT CGGCTGCTCT GATGCCGCCG TGTTCCGGCT GTCAGCGCAG
     5401 GGGCGCCCGG TTCTTTTTGT CAAGACCGAC CTGTCCGGTG CCCTGAATGA ACTGCAGGAC
     5461 GAGGCAGCGC GGCTATCGTG GCTGGCCACG ACGGGCGTTC CTTGCGCAGC TGTGCTCGAC
     5521 GTTGTCACTG AAGCGGGAAG GGACTGGCTG CTATTGGGCG AAGTGCCGGG GCAGGATCTC
     5581 CTGTCATCCC ACCTTGCTCC TGCCGAGAAA GTATCCATCA TGGCTGATGC AATGCGGCGG
     5641 CTGCATACGC TTGATCCGGC TACCTGCCCA TTCGACCACC AAGCGAAACA TCGCATCGAG
     5701 CGAGCACGTA CTCGGATGGA AGCCGGTCTT GTCGATCAGG ATGATCTGGA CGAAGAGCAT
     5761 CAGGGGCTCG CGCCAGCCGA ACTGTTCGCC AGGCTCAAGG CGCGCATGCC CGACGGCGAG
     5821 GATCTCGTCG TGACCCATGG CGATGCCTGC TTGCCGAATA TCATGGTGGA AAATGGCCGC
     5881 TTTTCTGGAT TCATCGACTG TGGCCGGCTG GGTGTGGCGG ACCGCTATCA GGACATAGCG
     5941 TTGGCTACCC GTGATATTGC TGAAGAGCTT GGCGGCGAAT GGGCTGACCG CTTCCTCGTG
     6001 CTTTACGGTA TCGCCGCTCC CGATTCGCAG CGCATCGCCT TCTATCGCCT TCTTGACGAG
     6061 TTCTTCTGAA TTGAAAAAGG AAGAGTATGA GTATTCAACA TTTCCGTGTC GCCCTTATTC
     6121 CCTTTTTTGC GGCATTTTGC CTTCCTGTTT TTGCTCACCC AGAAACGCTG GTGAAAGTAA
     6181 AAGATGCTGA AGATCAGTTG GGTGCACGAG TGGGTTACAT CGAACTGGAT CTCAACAGCG
     6241 GTAAGATCCT TGAGAGTTTT CGCCCCGAAG AACGTTTTCC AATGATGAGC ACTTTTAAAG
     6301 TTCTGCTATG TGGCGCGGTA TTATCCCGTA TTGACGCCGG GCAAGAGCAA CTCGGTCGCC
     6361 GCATACACTA TTCTCAGAAT GACTTGGTTG AGTACTCACC AGTCACAGAA AAGCATCTTA
     6421 CGGATGGCAT GACAGTAAGA GAATTATGCA GTGCTGCCAT AACCATGAGT GATAACACTG
     6481 CGGCCAACTT ACTTCTGACA ACGATCGGAG GACCGAAGGA GCTAACCGCT TTTTTGCACA
     6541 ACATGGGGGA TCATGTAACT CGCCTTGATC GTTGGGAACC GGAGCTGAAT GAAGCCATAC
     6601 CAAACGACGA GCGTGACACC ACGATGCCTG TAGCAATGGC AACAACGTTG CGCAAACTAT
     6661 TAACTGGCGA ACTACTTACT CTAGCTTCCC GGCAACAATT AATAGACTGG ATGGAGGCGG
     6721 ATAAAGTTGC AGGACCACTT CTGCGCTCGG CCCTTCCGGC TGGCTGGTTT ATTGCTGATA
     6781 AATCTGGAGC CGGTGAGCGT GGGTCTCGCG GTATCATTGC AGCACTGGGG CCAGATGGTA
     6841 AGCCCTCCCG TATCGTAGTT ATCTACACGA CGGGGAGTCA GGCAACTATG GATGAACGAA
     6901 ATAGACAGAT CGCTGAGATA GGTGCCTCAC TGATTAAGCA TTGGTAACTG TCAGACCAAG
     6961 TTTACTCATA TATACTTTAG ATTGATTTAA AACTTCATTT TTAATTTAAA AGGATCTAGG
     7021 TGAAGATCCT TTTTGATAAT CTCATGACCA AAATCCCTTA ACGTGAGTTT TCGTTCCACT
     7081 GAGCGTCAGA CCC    
//
