# Supplementary material for: The genetic intractability of Symbiodinium microadriaticum to standard algal transformation methods
Source: PLoS One. 2019 Feb 19;14(2):e0211936. doi: 10.1371/journal.pone.0211936 (PMC6380556; doi:10.1371/journal.pone.0211936)
Supplement: S8 File — (STR) [file pone.0211936.s013.str]

LOCUS       Supplementary_Da        6220 bp ds-DNA     circular     13-MAR-2018
DEFINITION  .
ACCESSION   
VERSION     
SOURCE      .
  ORGANISM  .
COMMENT     
COMMENT     ApEinfo:methylated:1
FEATURES             Location/Qualifiers
     misc_feature    1083..2692
                     /label=5' Sequence (putative B-tubulin A promoter)
                     /ApEinfo_fwdcolor="#00ff40"
                     /ApEinfo_revcolor="#00ff40"
                     /ApEinfo_graphicformat="arrow_data {{0 1 2 0 0 -1} {} 0}
                     width 5 offset 0"
     CDS             2713..3372
                     /codon_start=1
                     /gene="cat"
                     /product="chloramphenicol acetyltransferase"
                     /note="CmR"
                     /note="confers resistance to chloramphenicol"
                     /note="color: #ccffcc"
                     /translation="MEKKITGYTTVDISQWHRKEHFEAFQSVAQCTYNQTVQLDITAF
                     L
                     KTVKKNKHKFYPAFIHILARLMNAHPELRMAMKDGELVIWDSVHPCYTVFHEQTETFS
                     S
                     LWSEYHDDFRQFLHIYSQDVACYGENLAYFPKGFIENMFFVSANPWVSFTSFDLNVAN
                     M
                     DNFFAPVFTMGKYYTQGDKVLMPLAIQVHHAVCDGFHVGRMLNELQQYCDEWQGGA"
                     /label=chloramphenicol acetyltransferase
                     /ApEinfo_fwdcolor="#ff0000"
                     /ApEinfo_revcolor="#ff0000"
                     /ApEinfo_graphicformat="arrow_data {{0 1 2 0 0 -1} {} 0}
                     width 5 offset 0"
     misc_feature    complement(973..996)
                     /label=M13R2 sequence
                     /ApEinfo_fwdcolor="#8080ff"
                     /ApEinfo_revcolor="#8080ff"
                     /ApEinfo_graphicformat="arrow_data {{0 1 2 0 0 -1} {} 0}
                     width 5 offset 0"
     misc_feature    3..622
                     /label=pBR322 origin
                     /ApEinfo_fwdcolor="#ff80ff"
                     /ApEinfo_revcolor="#ff80ff"
                     /ApEinfo_graphicformat="arrow_data {{0 1 2 0 0 -1} {} 0}
                     width 5 offset 0"
     misc_feature    3484..3506
                     /label=M13F2
                     /ApEinfo_fwdcolor="cyan"
                     /ApEinfo_revcolor="cyan"
                     /ApEinfo_graphicformat="arrow_data {{0 1 2 0 0 -1} {} 0}
                     width 5 offset 0"
     misc_feature    4396..5190
                     /label=Kanamycin resistance
                     /ApEinfo_fwdcolor="#7d0d82"
                     /ApEinfo_revcolor="#7d0d82"
                     /ApEinfo_graphicformat="arrow_data {{0 1 2 0 0 -1} {} 0}
                     width 5 offset 0"
     misc_feature    5208..6068
                     /label=Ampicillin
                     /ApEinfo_fwdcolor="#0080ff"
                     /ApEinfo_revcolor="#0080ff"
                     /ApEinfo_graphicformat="arrow_data {{0 1 2 0 0 -1} {} 0}
                     width 5 offset 0"
ORIGIN
        1 AAAGATCAAA GGATCTTCTT GAGATCCTTT TTTTCTGCGC GTAATCTGCT GCTTGCAAAC
       61 AAAAAAACCA CCGCTACCAG CGGTGGTTTG TTTGCCGGAT CAAGAGCTAC CAACTCTTTT
      121 TCCGAAGGTA ACTGGCTTCA GCAGAGCGCA GATACCAAAT ACTGTTCTTC TAGTGTAGCC
      181 GTAGTTAGGC CACCACTTCA AGAACTCTGT AGCACCGCCT ACATACCTCG CTCTGCTAAT
      241 CCTGTTACCA GTGGCTGCTG CCAGTGGCGA TAAGTCGTGT CTTACCGGGT TGGACTCAAG
      301 ACGATAGTTA CCGGATAAGG CGCAGCGGTC GGGCTGAACG GGGGGTTCGT GCACACAGCC
      361 CAGCTTGGAG CGAACGACCT ACACCGAACT GAGATACCTA CAGCGTGAGC TATGAGAAAG
      421 CGCCACGCTT CCCGAAGGGA GAAAGGCGGA CAGGTATCCG GTAAGCGGCA GGGTCGGAAC
      481 AGGAGAGCGC ACGAGGGAGC TTCCAGGGGG AAACGCCTGG TATCTTTATA GTCCTGTCGG
      541 GTTTCGCCAC CTCTGACTTG AGCGTCGATT TTTGTGATGC TCGTCAGGGG GGCGGAGCCT
      601 ATGGAAAAAC GCCAGCAACG CGGCCTTTTT ACGGTTCCTG GCCTTTTGCT GGCCTTTTGC
      661 TCACATGTTC TTTCCTGCGT TATCCCCTGA TTCTGTGGAT AACCGTATTA CCGCCTTTGA
      721 GTGAGCTGAT ACCGCTCGCC GCAGCCGAAC GACCGAGCGC AGCGAGTCAG TGAGCGAGGA
      781 AGCGGAAGAG CGCCCAATAC GCAAACCGCC TCTCCCCGCG CGTTGGCCGA TTCATTAATG
      841 CAGCTGGCAC GACAGGTTTC CCGACTGGAA AGCGGGCAGT GAGCGCAACG CAATTAATGT
      901 GAGTTAGCTC ACTCATTAGG CACCCCAGGC TTTACACTTT ATGCTTCCGG CTCGTATGTT
      961 GTGTGGAATT GTGAGCGGAT AACAATTTCA CACAGGAAAC AGCTATGACC ATGATTACGC
     1021 CAAGCTTGGT ACCGAGCTCG GATCCACTAG TAACGGCCGC CAGTGTGCTG GAATTCGCCC
     1081 TTCTAAATGT CAAGCAACTC AATATCTACA TCTGTATCTA CACATATCTT TACCTGTAGC
     1141 TATATCTATA CATTCGTGCA TGAACACATA CATTGGCATG CACTGACATG TATGTATGTA
     1201 TGTATGTATG TATGTATGTA TGTATCAAGG CTTTCTGGCT CTGGATTGTC TCTGGGGTCT
     1261 TGCTTCCACC TCCTTCTGTG CGTCATGGGC TGGTTCCTTA TGCTCTCTGC CACAGGGCGT
     1321 AAGCTGGGCC CGCTGAGTGT AAGTTCGCGT TGCATGGTGG ATGGACAGTT GGCCGCCCAG
     1381 ACTGCGGTGA AGGACGTTGA AGCTTTGCTC GGGCGACCCA CCAGTCGCTA CGGAGATGAG
     1441 GCTGCGTGGC AGTTGAGTAC CCCATGAAGC CTGCTCAAGA TTGGGCCAGC CGGGGTGCCA
     1501 AGTCACCAGG TGGAACATGC ACTGTCCTCA TTCTGCTTCT CTTGCACATG CTGCCTACAT
     1561 TTGGGTGCAT GTCTTCACAA GCCGAGGGCT GCTGCCGGTG CTGCAACGGC AGCTGGAGCT
     1621 TGATCCGTAT ATTTCCAGCA GGATCTTCGC TGTAAGGCGA AGCCTAGTAG CGTTCATGCT
     1681 ACGACTCAAT TTTCCACTGT CGCTCGTGCT CGCAGACGTG CTCACAGTCA TTGTTCGGTT
     1741 TTGCGGCGAA GGGTCCGAGC TCCCTCTTGC AGTGTCCTCC TCCTCGCAGT TGTTTTCTTT
     1801 ATCACACTTG GTTCCTGGCC ACAGTTATAT AGTAAGGGTG AGCACGCTGT GTGTCGCCTT
     1861 TTGCAGTCAT AAGCGCGAGA AACCTGCGGC AAACTTGACC TTCGTGTTGT ATTCTTGAAG
     1921 ACGACTCCTT GCCGCGGCGC ACTTTCTGAA ACATGCCTGT GCAGATGACG TGTCGCTTAC
     1981 CGTCAGATGA GGTTTATTCT GTTGGTGCAT GGTGAATACG GGAGATGCTG GTGTTACCAC
     2041 TCCCCATGTT CTCTTTCAGC ATCCTTTTCC ATGGACATGA TGCGAGCGTA GGGGTACGCC
     2101 TACAACTTTG GATCTTCGGG TAATGTTTTC CACGTGCTAA ACAATCCGCT GCGGAGTGGA
     2161 GGCCGCCTTG GAGCGGCCGA TTCCCCCATC GCGCCTGTGT ATCGCTCTGC TAGCCGTCAT
     2221 TGATGGTGCG TCTGAAGTGT ATGTATTACA TATGTGTGCA TGTAGGGAAG TAAGTCTGCA
     2281 TGTATCTCTG TATGTCTTAA GTATTTATGT ATGTCTGTAT GTATGTATGT ATGTATGTAT
     2341 GTATGTATGT ATGTATGTGT GTGTGTGTAT GTGTGTATTT GTGTATGTAT TTATGCATGT
     2401 ATGCTTGTAT GCAGGTATCA TGCATGCGTG CATGCATGTA GGCCTGTCGG TCTGTCTGTC
     2461 CGTCCGTCTG CGTGTTTGTC TGGCTATTCG ACATTGCCCA ACTAGCTGCC CACACATGCA
     2521 CAAGTTTCTT TCCGGTGCTC GCCTGCGCCT ACTGACCTGT GCATTCACTT GCATGTCTCT
     2581 GCAGTCTCTG CATGCGCGGC ACCTGATTCC CAGCGTTTCC GTCCGGCTTG AAGCGCCTTC
     2641 GAAAATCTCA AGCAGTCTCT TTGCTGTCCG TTACCTTCCG CTTCTTGCAG CCGTCGACCT
     2701 TAAGGTTTAA ACatggagaa aaaaatcact ggatatacca ccgttgatat atcccaatgg
     2761 catcgtaaag aacattttga ggcatttcag tcagttgctc aatgtaccta taaccagacc
     2821 gttcagctgg atattacggc ctttttaaag accgtaaaga aaaataagca caagttttat
     2881 ccggccttta ttcacattct tgcccgcctg atgaatgctc atccggaatt acgtatggca
     2941 atgaaagacg gtgagctggt gatatgggat agtgttcacc cttgttacac cgttttccat
     3001 gagcaaactg aaacgttttc atcgctctgg agtgaatacc acgacgattt ccggcagttt
     3061 ctacacatat attcgcaaga tgtggcgtgt tacggtgaaa acctggccta tttccctaaa
     3121 gggtttattg agaatatgtt tttcgtctca gccaatccct gggtgagttt caccagtttt
     3181 gatttaaacg tggccaatat ggacaacttc ttcgcccccg ttttcaccat gggcaaatat
     3241 tatacgcaag gcgacaaggt gctgatgccg ctggcgattc aggttcatca tgccgtttgt
     3301 gatggcttcc atgtcggcag aatgcttaat gaattacaac agtactgcga tgagtggcag
     3361 ggcggggcgt aaAGGGCGAA TTCTGCAGAT ATCCATCACA CTGGCGGCCG CTCGAGCATG
     3421 CATCTAGAGG GCCCAATTCG CCCTATAGTG AGTCGTATTA CAATTCACTG GCCGTCGTTT
     3481 TACAACGTCG TGACTGGGAA AACCCTGGCG TTACCCAACT TAATCGCCTT GCAGCACATC
     3541 CCCCTTTCGC CAGCTGGCGT AATAGCGAAG AGGCCCGCAC CGATCGCCCT TCCCAACAGT
     3601 TGCGCAGCCT GAATGGCGAA TGGACGCGCC CTGTAGCGGC GCATTAAGCG CGGCGGGTGT
     3661 GGTGGTTACG CGCAGCGTGA CCGCTACACT TGCCAGCGCC CTAGCGCCCG CTCCTTTCGC
     3721 TTTCTTCCCT TCCTTTCTCG CCACGTTCGC CGGCTTTCCC CGTCAAGCTC TAAATCGGGG
     3781 GCTCCCTTTA GGGTTCCGAT TTAGTGCTTT ACGGCACCTC GACCCCAAAA AACTTGATTA
     3841 GGGTGATGGT TCACGTAGTG GGCCATCGCC CTGATAGACG GTTTTTCGCC CTTTGACGTT
     3901 GGAGTCCACG TTCTTTAATA GTGGACTCTT GTTCCAAACT GGAACAACAC TCAACCCTAT
     3961 CTCGGTCTAT TCTTTTGATT TATAAGGGAT TTTGCCGATT TCGGCCTATT GGTTAAAAAA
     4021 TGAGCTGATT TAACAAAAAT TTAACGCGAA TTTTAACAAA ATTCAGGGCG CAAGGGCTGC
     4081 TAAAGGAAGC GGAACACGTA GAAAGCCAGT CCGCAGAAAC GGTGCTGACC CCGGATGAAT
     4141 GTCAGCTACT GGGCTATCTG GACAAGGGAA AACGCAAGCG CAAAGAGAAA GCAGGTAGCT
     4201 TGCAGTGGGC TTACATGGCG ATAGCTAGAC TGGGCGGTTT TATGGACAGC AAGCGAACCG
     4261 GAATTGCCAG CTGGGGCGCC CTCTGGTAAG GTTGGGAAGC CCTGCAAAGT AAACTGGATG
     4321 GCTTTCTTGC CGCCAAGGAT CTGATGGCGC AGGGGATCAA GATCTGATCA AGAGACAGGA
     4381 TGAGGATCGT TTCGCATGAT TGAACAAGAT GGATTGCACG CAGGTTCTCC GGCCGCTTGG
     4441 GTGGAGAGGC TATTCGGCTA TGACTGGGCA CAACAGACAA TCGGCTGCTC TGATGCCGCC
     4501 GTGTTCCGGC TGTCAGCGCA GGGGCGCCCG GTTCTTTTTG TCAAGACCGA CCTGTCCGGT
     4561 GCCCTGAATG AACTGCAGGA CGAGGCAGCG CGGCTATCGT GGCTGGCCAC GACGGGCGTT
     4621 CCTTGCGCAG CTGTGCTCGA CGTTGTCACT GAAGCGGGAA GGGACTGGCT GCTATTGGGC
     4681 GAAGTGCCGG GGCAGGATCT CCTGTCATCC CACCTTGCTC CTGCCGAGAA AGTATCCATC
     4741 ATGGCTGATG CAATGCGGCG GCTGCATACG CTTGATCCGG CTACCTGCCC ATTCGACCAC
     4801 CAAGCGAAAC ATCGCATCGA GCGAGCACGT ACTCGGATGG AAGCCGGTCT TGTCGATCAG
     4861 GATGATCTGG ACGAAGAGCA TCAGGGGCTC GCGCCAGCCG AACTGTTCGC CAGGCTCAAG
     4921 GCGCGCATGC CCGACGGCGA GGATCTCGTC GTGACCCATG GCGATGCCTG CTTGCCGAAT
     4981 ATCATGGTGG AAAATGGCCG CTTTTCTGGA TTCATCGACT GTGGCCGGCT GGGTGTGGCG
     5041 GACCGCTATC AGGACATAGC GTTGGCTACC CGTGATATTG CTGAAGAGCT TGGCGGCGAA
     5101 TGGGCTGACC GCTTCCTCGT GCTTTACGGT ATCGCCGCTC CCGATTCGCA GCGCATCGCC
     5161 TTCTATCGCC TTCTTGACGA GTTCTTCTGA ATTGAAAAAG GAAGAGTATG AGTATTCAAC
     5221 ATTTCCGTGT CGCCCTTATT CCCTTTTTTG CGGCATTTTG CCTTCCTGTT TTTGCTCACC
     5281 CAGAAACGCT GGTGAAAGTA AAAGATGCTG AAGATCAGTT GGGTGCACGA GTGGGTTACA
     5341 TCGAACTGGA TCTCAACAGC GGTAAGATCC TTGAGAGTTT TCGCCCCGAA GAACGTTTTC
     5401 CAATGATGAG CACTTTTAAA GTTCTGCTAT GTGGCGCGGT ATTATCCCGT ATTGACGCCG
     5461 GGCAAGAGCA ACTCGGTCGC CGCATACACT ATTCTCAGAA TGACTTGGTT GAGTACTCAC
     5521 CAGTCACAGA AAAGCATCTT ACGGATGGCA TGACAGTAAG AGAATTATGC AGTGCTGCCA
     5581 TAACCATGAG TGATAACACT GCGGCCAACT TACTTCTGAC AACGATCGGA GGACCGAAGG
     5641 AGCTAACCGC TTTTTTGCAC AACATGGGGG ATCATGTAAC TCGCCTTGAT CGTTGGGAAC
     5701 CGGAGCTGAA TGAAGCCATA CCAAACGACG AGCGTGACAC CACGATGCCT GTAGCAATGG
     5761 CAACAACGTT GCGCAAACTA TTAACTGGCG AACTACTTAC TCTAGCTTCC CGGCAACAAT
     5821 TAATAGACTG GATGGAGGCG GATAAAGTTG CAGGACCACT TCTGCGCTCG GCCCTTCCGG
     5881 CTGGCTGGTT TATTGCTGAT AAATCTGGAG CCGGTGAGCG TGGGTCTCGC GGTATCATTG
     5941 CAGCACTGGG GCCAGATGGT AAGCCCTCCC GTATCGTAGT TATCTACACG ACGGGGAGTC
     6001 AGGCAACTAT GGATGAACGA AATAGACAGA TCGCTGAGAT AGGTGCCTCA CTGATTAAGC
     6061 ATTGGTAACT GTCAGACCAA GTTTACTCAT ATATACTTTA GATTGATTTA AAACTTCATT
     6121 TTTAATTTAA AAGGATCTAG GTGAAGATCC TTTTTGATAA TCTCATGACC AAAATCCCTT
     6181 AACGTGAGTT TTCGTTCCAC TGAGCGTCAG ACCCCGTAGA  
//
