# Supplementary material for: The genetic intractability of Symbiodinium microadriaticum to standard algal transformation methods
Source: PLoS One. 2019 Feb 19;14(2):e0211936. doi: 10.1371/journal.pone.0211936 (PMC6380556; doi:10.1371/journal.pone.0211936)
Supplement: S9 File — (STR) [file pone.0211936.s014.str]

LOCUS       Supplementary_Da        6236 bp ds-DNA     circular     13-MAR-2018
DEFINITION  .
ACCESSION   
VERSION     
SOURCE      .
  ORGANISM  .
COMMENT     
COMMENT     
COMMENT     ApEinfo:methylated:1
FEATURES             Location/Qualifiers
     misc_feature    complement(1762..3387)
                     /label=5' Sequence (putative B-tubulin B promoter)
                     /ApEinfo_fwdcolor="#00ff40"
                     /ApEinfo_revcolor="green"
                     /ApEinfo_graphicformat="arrow_data {{0 1 2 0 0 -1} {} 0}
                     width 5 offset 0"
     CDS             complement(1082..1741)
                     /codon_start=1
                     /gene="cat"
                     /product="chloramphenicol acetyltransferase"
                     /note="CmR"
                     /note="confers resistance to chloramphenicol"
                     /note="color: #ccffcc"
                     /translation="MEKKITGYTTVDISQWHRKEHFEAFQSVAQCTYNQTVQLDITAF
                     L
                     KTVKKNKHKFYPAFIHILARLMNAHPELRMAMKDGELVIWDSVHPCYTVFHEQTETFS
                     S
                     LWSEYHDDFRQFLHIYSQDVACYGENLAYFPKGFIENMFFVSANPWVSFTSFDLNVAN
                     M
                     DNFFAPVFTMGKYYTQGDKVLMPLAIQVHHAVCDGFHVGRMLNELQQYCDEWQGGA"
                     /label=chloramphenicol acetyltransferase
                     /ApEinfo_fwdcolor="#ff0000"
                     /ApEinfo_revcolor="pink"
                     /ApEinfo_graphicformat="arrow_data {{0 1 2 0 0 -1} {} 0}
                     width 5 offset 0"
     misc_feature    complement(972..995)
                     /label=M13R2
                     /ApEinfo_fwdcolor="#8080ff"
                     /ApEinfo_revcolor="#8080ff"
                     /ApEinfo_graphicformat="arrow_data {{0 1 2 0 0 -1} {} 0}
                     width 5 offset 0"
     misc_feature    complement(2..621)
                     /label=pBR322 origin
                     /ApEinfo_fwdcolor="#ff80ff"
                     /ApEinfo_revcolor="#ff80ff"
                     /ApEinfo_graphicformat="arrow_data {{0 1 2 0 0 -1} {} 0}
                     width 5 offset 0"
     misc_feature    3499..3521
                     /label=M13F2
                     /ApEinfo_fwdcolor="cyan"
                     /ApEinfo_revcolor="cyan"
                     /ApEinfo_graphicformat="arrow_data {{0 1 2 0 0 -1} {} 0}
                     width 5 offset 0"
     misc_feature    complement(4411..5205)
                     /label=Kanamycin resistance
                     /ApEinfo_fwdcolor="#7d0d82"
                     /ApEinfo_revcolor="#7d0d82"
                     /ApEinfo_graphicformat="arrow_data {{0 1 2 0 0 -1} {} 0}
                     width 5 offset 0"
     misc_feature    complement(5223..6083)
                     /label=Ampicillin resistance
                     /ApEinfo_fwdcolor="#0080ff"
                     /ApEinfo_revcolor="#0080ff"
                     /ApEinfo_graphicformat="arrow_data {{0 1 2 0 0 -1} {} 0}
                     width 5 offset 0"
ORIGIN
        1 AAGATCAAAG GATCTTCTTG AGATCCTTTT TTTCTGCGCG TAATCTGCTG CTTGCAAACA
       61 AAAAAACCAC CGCTACCAGC GGTGGTTTGT TTGCCGGATC AAGAGCTACC AACTCTTTTT
      121 CCGAAGGTAA CTGGCTTCAG CAGAGCGCAG ATACCAAATA CTGTTCTTCT AGTGTAGCCG
      181 TAGTTAGGCC ACCACTTCAA GAACTCTGTA GCACCGCCTA CATACCTCGC TCTGCTAATC
      241 CTGTTACCAG TGGCTGCTGC CAGTGGCGAT AAGTCGTGTC TTACCGGGTT GGACTCAAGA
      301 CGATAGTTAC CGGATAAGGC GCAGCGGTCG GGCTGAACGG GGGGTTCGTG CACACAGCCC
      361 AGCTTGGAGC GAACGACCTA CACCGAACTG AGATACCTAC AGCGTGAGCT ATGAGAAAGC
      421 GCCACGCTTC CCGAAGGGAG AAAGGCGGAC AGGTATCCGG TAAGCGGCAG GGTCGGAACA
      481 GGAGAGCGCA CGAGGGAGCT TCCAGGGGGA AACGCCTGGT ATCTTTATAG TCCTGTCGGG
      541 TTTCGCCACC TCTGACTTGA GCGTCGATTT TTGTGATGCT CGTCAGGGGG GCGGAGCCTA
      601 TGGAAAAACG CCAGCAACGC GGCCTTTTTA CGGTTCCTGG CCTTTTGCTG GCCTTTTGCT
      661 CACATGTTCT TTCCTGCGTT ATCCCCTGAT TCTGTGGATA ACCGTATTAC CGCCTTTGAG
      721 TGAGCTGATA CCGCTCGCCG CAGCCGAACG ACCGAGCGCA GCGAGTCAGT GAGCGAGGAA
      781 GCGGAAGAGC GCCCAATACG CAAACCGCCT CTCCCCGCGC GTTGGCCGAT TCATTAATGC
      841 AGCTGGCACG ACAGGTTTCC CGACTGGAAA GCGGGCAGTG AGCGCAACGC AATTAATGTG
      901 AGTTAGCTCA CTCATTAGGC ACCCCAGGCT TTACACTTTA TGCTTCCGGC TCGTATGTTG
      961 TGTGGAATTG TGAGCGGATA ACAATTTCAC ACAGGAAACA GCTATGACCA TGATTACGCC
     1021 AAGCTTGGTA CCGAGCTCGG ATCCACTAGT AACGGCCGCC AGTGTGCTGG AATTCGCCCT
     1081 Tttacgcccc gccctgccac tcatcgcagt actgttgtaa ttcattaagc attctgccga
     1141 catggaagcc atcacaaacg gcatgatgaa cctgaatcgc cagcggcatc agcaccttgt
     1201 cgccttgcgt ataatatttg cccatggtga aaacgggggc gaagaagttg tccatattgg
     1261 ccacgtttaa atcaaaactg gtgaaactca cccagggatt ggctgagacg aaaaacatat
     1321 tctcaataaa ccctttaggg aaataggcca ggttttcacc gtaacacgcc acatcttgcg
     1381 aatatatgtg tagaaactgc cggaaatcgt cgtggtattc actccagagc gatgaaaacg
     1441 tttcagtttg ctcatggaaa acggtgtaac aagggtgaac actatcccat atcaccagct
     1501 caccgtcttt cattgccata cgtaattccg gatgagcatt catcaggcgg gcaagaatgt
     1561 gaataaaggc cggataaaac ttgtgcttat ttttctttac ggtctttaaa aaggccgtaa
     1621 tatccagctg aacggtctgg ttataggtac attgagcaac tgactgaaat gcctcaaaat
     1681 gttctttacg atgccattgg gatatatcaa cggtggtata tccagtgatt tttttctcca
     1741 tGTTTAAACC TTAAGGTCGA CGGCGGAAGG CTGCAGAAAA AGGATGGAGA GTGCTTGAGG
     1801 ACTCGAAAAG GCTGCACAGG CGCAACAGCG ACAAGCTCAC CTCATCACGT CCCATGACAA
     1861 ATATGACCCC ATTTCGGGGC AGTAAGCAAA AAGGCCATAC AAGCAACAGT TCTTGCAGGG
     1921 AACGGCAACC CAAACGGCTG TTCAGATCCT GATATCCAGT CCCGCACCTG CCGCAGGTCC
     1981 CAAACCCGAA GCATCCCACC AGACTCTGCC CAAGCGCAGG GCCGTCAGGT TTGTGTGGAT
     2041 CAGTTGCTGC AAGGAAGCGA AAGCTGCCTT TGAAAGGAGC GAGACACATC CCGTCACCCC
     2101 AGTGTCTTGC CCCACATGTT TCTGCATGGA ACTGTGCTGG AACATTTCCT CCTCCTCCTA
     2161 CTACTACTAC GACGACGACG AGGAGGACGA CAACGATAAC TACCACTACT AAAACAAAAT
     2221 ACGAATGATG ATGCTCATGA TGATGATGAT GGTAATAGTA GCAATAATAA TTTTTTGGCG
     2281 CTTGCTACAC TTGTCGATAA TACCGGTTGC TTTGGCATAT GTTGGCTCTA AATTCGTGGG
     2341 CTCCGAACGG CTGTCTCCAA AGCCGCAGGC ATTTTTACAC CGGCCTGGCA ACAACAAGTC
     2401 ACGAAACCAA GACTCAGGTT GCTCCTGTCG CAACATCTCG GTGCTGCGGG ATAGCGTCCG
     2461 AAGCCATGCC AAGTCATGGC AGCATGAAGG ATTCAACACA TTAGCAGTTC CCATAGGCTG
     2521 CCGGCGTCAT CAAGCTGTCG TGGAAGAACG ATGTCCTGCA TCAGTCGCTT GCTGCCCACA
     2581 CACGCACACA CACACACACA CACACACTTT GAGTGACTAC CAAGGTGCCA AGAAGAGCCA
     2641 AGGAACCCGA GAATAATGCT ATCTAGGCTT AGAGAACCTT GAAAGACCTT GTCTTACGCA
     2701 ACGGCTGAAA AGCTCTTCTA CAGTTGCAGT CCCTCCTTCG AGCGGGTTTG ACTTATTTGG
     2761 GTTTAAAGGA TTGAATTTAT GAGTCTATGG TTGGCGCTTT CACCTGCTGG ACCACCGGGC
     2821 CTTGAGATAC AGCAGTCGGT AGTTCAGGTG AATCCGTCTC ACCGTCTCTT CCTGCCGCAG
     2881 CCGAGAAAGC TTCGTCCAGC TGTGGCTCAA CCAGAGTTCT TTGAAGTAGC AGGAAAAAAT
     2941 AGAACGGACC CGCGACAATA CAAGCATCAT AGCAGCTAAT CCAAGTCCAA CGTGCCACAC
     3001 CCCCGAAACA CAACAAACAG TGGTGTAGAA TGCTGGGTCA TGTTAGAGGG CACTTGCTAC
     3061 ACGCCATGAA TGTGGTAGCA GTAAGCAGGA TAAGTTCACT TGCAAAGACA AGTGGTGGAT
     3121 ATCGCTAGGT GCTGTTTGAT AACACAGAAC TATATTCGAG GACATGTTGA GCTTTAAGCG
     3181 CTTGGGTGAA GTGCTTGGCC GTGGCATACC CGCAGCACCA ACAGCTAGGA CAGCTAGGAG
     3241 GCTAATTCCA CAGCGTCGGG CCCTGTTCAG TCATAACACA CCGCGACAGG TCACATACAA
     3301 CGCGTTTTCC TCTTATCGTA CAGGGCCGAT CTTTGCAAAC GGCGGTTTAC TGCCTCAGAT
     3361 ACAGCTAGGT AACGTCTATG ACCATGTAGG GCGAATTCTG CAGATATCCA TCACACTGGC
     3421 GGCCGCTCGA GCATGCATCT AGAGGGCCCA ATTCGCCCTA TAGTGAGTCG TATTACAATT
     3481 CACTGGCCGT CGTTTTACAA CGTCGTGACT GGGAAAACCC TGGCGTTACC CAACTTAATC
     3541 GCCTTGCAGC ACATCCCCCT TTCGCCAGCT GGCGTAATAG CGAAGAGGCC CGCACCGATC
     3601 GCCCTTCCCA ACAGTTGCGC AGCCTGAATG GCGAATGGAC GCGCCCTGTA GCGGCGCATT
     3661 AAGCGCGGCG GGTGTGGTGG TTACGCGCAG CGTGACCGCT ACACTTGCCA GCGCCCTAGC
     3721 GCCCGCTCCT TTCGCTTTCT TCCCTTCCTT TCTCGCCACG TTCGCCGGCT TTCCCCGTCA
     3781 AGCTCTAAAT CGGGGGCTCC CTTTAGGGTT CCGATTTAGT GCTTTACGGC ACCTCGACCC
     3841 CAAAAAACTT GATTAGGGTG ATGGTTCACG TAGTGGGCCA TCGCCCTGAT AGACGGTTTT
     3901 TCGCCCTTTG ACGTTGGAGT CCACGTTCTT TAATAGTGGA CTCTTGTTCC AAACTGGAAC
     3961 AACACTCAAC CCTATCTCGG TCTATTCTTT TGATTTATAA GGGATTTTGC CGATTTCGGC
     4021 CTATTGGTTA AAAAATGAGC TGATTTAACA AAAATTTAAC GCGAATTTTA ACAAAATTCA
     4081 GGGCGCAAGG GCTGCTAAAG GAAGCGGAAC ACGTAGAAAG CCAGTCCGCA GAAACGGTGC
     4141 TGACCCCGGA TGAATGTCAG CTACTGGGCT ATCTGGACAA GGGAAAACGC AAGCGCAAAG
     4201 AGAAAGCAGG TAGCTTGCAG TGGGCTTACA TGGCGATAGC TAGACTGGGC GGTTTTATGG
     4261 ACAGCAAGCG AACCGGAATT GCCAGCTGGG GCGCCCTCTG GTAAGGTTGG GAAGCCCTGC
     4321 AAAGTAAACT GGATGGCTTT CTTGCCGCCA AGGATCTGAT GGCGCAGGGG ATCAAGATCT
     4381 GATCAAGAGA CAGGATGAGG ATCGTTTCGC ATGATTGAAC AAGATGGATT GCACGCAGGT
     4441 TCTCCGGCCG CTTGGGTGGA GAGGCTATTC GGCTATGACT GGGCACAACA GACAATCGGC
     4501 TGCTCTGATG CCGCCGTGTT CCGGCTGTCA GCGCAGGGGC GCCCGGTTCT TTTTGTCAAG
     4561 ACCGACCTGT CCGGTGCCCT GAATGAACTG CAGGACGAGG CAGCGCGGCT ATCGTGGCTG
     4621 GCCACGACGG GCGTTCCTTG CGCAGCTGTG CTCGACGTTG TCACTGAAGC GGGAAGGGAC
     4681 TGGCTGCTAT TGGGCGAAGT GCCGGGGCAG GATCTCCTGT CATCCCACCT TGCTCCTGCC
     4741 GAGAAAGTAT CCATCATGGC TGATGCAATG CGGCGGCTGC ATACGCTTGA TCCGGCTACC
     4801 TGCCCATTCG ACCACCAAGC GAAACATCGC ATCGAGCGAG CACGTACTCG GATGGAAGCC
     4861 GGTCTTGTCG ATCAGGATGA TCTGGACGAA GAGCATCAGG GGCTCGCGCC AGCCGAACTG
     4921 TTCGCCAGGC TCAAGGCGCG CATGCCCGAC GGCGAGGATC TCGTCGTGAC CCATGGCGAT
     4981 GCCTGCTTGC CGAATATCAT GGTGGAAAAT GGCCGCTTTT CTGGATTCAT CGACTGTGGC
     5041 CGGCTGGGTG TGGCGGACCG CTATCAGGAC ATAGCGTTGG CTACCCGTGA TATTGCTGAA
     5101 GAGCTTGGCG GCGAATGGGC TGACCGCTTC CTCGTGCTTT ACGGTATCGC CGCTCCCGAT
     5161 TCGCAGCGCA TCGCCTTCTA TCGCCTTCTT GACGAGTTCT TCTGAATTGA AAAAGGAAGA
     5221 GTATGAGTAT TCAACATTTC CGTGTCGCCC TTATTCCCTT TTTTGCGGCA TTTTGCCTTC
     5281 CTGTTTTTGC TCACCCAGAA ACGCTGGTGA AAGTAAAAGA TGCTGAAGAT CAGTTGGGTG
     5341 CACGAGTGGG TTACATCGAA CTGGATCTCA ACAGCGGTAA GATCCTTGAG AGTTTTCGCC
     5401 CCGAAGAACG TTTTCCAATG ATGAGCACTT TTAAAGTTCT GCTATGTGGC GCGGTATTAT
     5461 CCCGTATTGA CGCCGGGCAA GAGCAACTCG GTCGCCGCAT ACACTATTCT CAGAATGACT
     5521 TGGTTGAGTA CTCACCAGTC ACAGAAAAGC ATCTTACGGA TGGCATGACA GTAAGAGAAT
     5581 TATGCAGTGC TGCCATAACC ATGAGTGATA ACACTGCGGC CAACTTACTT CTGACAACGA
     5641 TCGGAGGACC GAAGGAGCTA ACCGCTTTTT TGCACAACAT GGGGGATCAT GTAACTCGCC
     5701 TTGATCGTTG GGAACCGGAG CTGAATGAAG CCATACCAAA CGACGAGCGT GACACCACGA
     5761 TGCCTGTAGC AATGGCAACA ACGTTGCGCA AACTATTAAC TGGCGAACTA CTTACTCTAG
     5821 CTTCCCGGCA ACAATTAATA GACTGGATGG AGGCGGATAA AGTTGCAGGA CCACTTCTGC
     5881 GCTCGGCCCT TCCGGCTGGC TGGTTTATTG CTGATAAATC TGGAGCCGGT GAGCGTGGGT
     5941 CTCGCGGTAT CATTGCAGCA CTGGGGCCAG ATGGTAAGCC CTCCCGTATC GTAGTTATCT
     6001 ACACGACGGG GAGTCAGGCA ACTATGGATG AACGAAATAG ACAGATCGCT GAGATAGGTG
     6061 CCTCACTGAT TAAGCATTGG TAACTGTCAG ACCAAGTTTA CTCATATATA CTTTAGATTG
     6121 ATTTAAAACT TCATTTTTAA TTTAAAAGGA TCTAGGTGAA GATCCTTTTT GATAATCTCA
     6181 TGACCAAAAT CCCTTAACGT GAGTTTTCGT TCCACTGAGC GTCAGACCCC GTAGAA
//
