# Supplementary material for: The genetic intractability of Symbiodinium microadriaticum to standard algal transformation methods
Source: PLoS One. 2019 Feb 19;14(2):e0211936. doi: 10.1371/journal.pone.0211936 (PMC6380556; doi:10.1371/journal.pone.0211936)
Supplement: S10 File — (STR) [file pone.0211936.s015.str]

LOCUS       Supplementary_Da        7026 bp ds-DNA     circular     13-MAR-2018
DEFINITION  .
ACCESSION   
VERSION     
SOURCE      .
  ORGANISM  .
COMMENT     
COMMENT     
COMMENT     ApEinfo:methylated:1
FEATURES             Location/Qualifiers
     misc_feature    join(3774..3914,3916..4172)
                     /label=3' Sequence (putative Hsp90 terminator)
                     /ApEinfo_fwdcolor="#ff8040"
                     /ApEinfo_revcolor="#ff8040"
                     /ApEinfo_graphicformat="arrow_data {{0 1 2 0 0 -1} {} 0}
                     width 5 offset 0"
     misc_feature    complement(973..996)
                     /label=M13R2 seq
                     /ApEinfo_fwdcolor="#8080ff"
                     /ApEinfo_revcolor="#8080ff"
                     /ApEinfo_graphicformat="arrow_data {{0 1 2 0 0 -1} {} 0}
                     width 5 offset 0"
     CDS             3094..3753
                     /codon_start=1
                     /gene="cat"
                     /product="chloramphenicol acetyltransferase"
                     /note="CmR"
                     /note="confers resistance to chloramphenicol"
                     /note="color: #ccffcc"
                     /translation="MEKKITGYTTVDISQWHRKEHFEAFQSVAQCTYNQTVQLDITAF
                     L
                     KTVKKNKHKFYPAFIHILARLMNAHPELRMAMKDGELVIWDSVHPCYTVFHEQTETFS
                     S
                     LWSEYHDDFRQFLHIYSQDVACYGENLAYFPKGFIENMFFVSANPWVSFTSFDLNVAN
                     M
                     DNFFAPVFTMGKYYTQGDKVLMPLAIQVHHAVCDGFHVGRMLNELQQYCDEWQGGA"
                     /label=chloramphenicol acetyltransferase
                     /ApEinfo_fwdcolor="#ff0000"
                     /ApEinfo_revcolor="#ff0000"
                     /ApEinfo_graphicformat="arrow_data {{0 1 2 0 0 -1} {} 0}
                     width 5 offset 0"
     misc_feature    complement(1089..3073)
                     /label=5' Sequence (putative Hsp90 promoter)
                     /ApEinfo_fwdcolor="#00ff40"
                     /ApEinfo_revcolor="#00ff40"
                     /ApEinfo_graphicformat="arrow_data {{0 1 2 0 0 -1} {} 0}
                     width 5 offset 0"
     misc_feature    4290..4312
                     /label=M13F2
                     /ApEinfo_fwdcolor="cyan"
                     /ApEinfo_revcolor="cyan"
                     /ApEinfo_graphicformat="arrow_data {{0 1 2 0 0 -1} {} 0}
                     width 5 offset 0"
     misc_feature    3..622
                     /label=pBR322 origin
                     /ApEinfo_fwdcolor="#ff80ff"
                     /ApEinfo_revcolor="#ff80ff"
                     /ApEinfo_graphicformat="arrow_data {{0 1 2 0 0 -1} {} 0}
                     width 5 offset 0"
     misc_feature    5202..5996
                     /label=Kanamycin resistance
                     /ApEinfo_fwdcolor="#7d0d82"
                     /ApEinfo_revcolor="#7d0d82"
                     /ApEinfo_graphicformat="arrow_data {{0 1 2 0 0 -1} {} 0}
                     width 5 offset 0"
     misc_feature    6014..6874
                     /label=Ampicillin marker
                     /ApEinfo_fwdcolor="#0080ff"
                     /ApEinfo_revcolor="#0080ff"
                     /ApEinfo_graphicformat="arrow_data {{0 1 2 0 0 -1} {} 0}
                     width 5 offset 0"
     misc_feature    1083..1088
                     /label=cutsite
                     /ApEinfo_fwdcolor="cyan"
                     /ApEinfo_revcolor="cyan"
                     /ApEinfo_graphicformat="arrow_data {{0 1 2 0 0 -1} {} 0}
                     width 5 offset 0"
     misc_feature    4173..4178
                     /label=Cut site
                     /ApEinfo_fwdcolor="cyan"
                     /ApEinfo_revcolor="cyan"
                     /ApEinfo_graphicformat="arrow_data {{0 1 2 0 0 -1} {} 0}
                     width 5 offset 0"
ORIGIN
        1 AAAGATCAAA GGATCTTCTT GAGATCCTTT TTTTCTGCGC GTAATCTGCT GCTTGCAAAC
       61 AAAAAAACCA CCGCTACCAG CGGTGGTTTG TTTGCCGGAT CAAGAGCTAC CAACTCTTTT
      121 TCCGAAGGTA ACTGGCTTCA GCAGAGCGCA GATACCAAAT ACTGTTCTTC TAGTGTAGCC
      181 GTAGTTAGGC CACCACTTCA AGAACTCTGT AGCACCGCCT ACATACCTCG CTCTGCTAAT
      241 CCTGTTACCA GTGGCTGCTG CCAGTGGCGA TAAGTCGTGT CTTACCGGGT TGGACTCAAG
      301 ACGATAGTTA CCGGATAAGG CGCAGCGGTC GGGCTGAACG GGGGGTTCGT GCACACAGCC
      361 CAGCTTGGAG CGAACGACCT ACACCGAACT GAGATACCTA CAGCGTGAGC TATGAGAAAG
      421 CGCCACGCTT CCCGAAGGGA GAAAGGCGGA CAGGTATCCG GTAAGCGGCA GGGTCGGAAC
      481 AGGAGAGCGC ACGAGGGAGC TTCCAGGGGG AAACGCCTGG TATCTTTATA GTCCTGTCGG
      541 GTTTCGCCAC CTCTGACTTG AGCGTCGATT TTTGTGATGC TCGTCAGGGG GGCGGAGCCT
      601 ATGGAAAAAC GCCAGCAACG CGGCCTTTTT ACGGTTCCTG GCCTTTTGCT GGCCTTTTGC
      661 TCACATGTTC TTTCCTGCGT TATCCCCTGA TTCTGTGGAT AACCGTATTA CCGCCTTTGA
      721 GTGAGCTGAT ACCGCTCGCC GCAGCCGAAC GACCGAGCGC AGCGAGTCAG TGAGCGAGGA
      781 AGCGGAAGAG CGCCCAATAC GCAAACCGCC TCTCCCCGCG CGTTGGCCGA TTCATTAATG
      841 CAGCTGGCAC GACAGGTTTC CCGACTGGAA AGCGGGCAGT GAGCGCAACG CAATTAATGT
      901 GAGTTAGCTC ACTCATTAGG CACCCCAGGC TTTACACTTT ATGCTTCCGG CTCGTATGTT
      961 GTGTGGAATT GTGAGCGGAT AACAATTTCA CACAGGAAAC AGCTATGACC ATGATTACGC
     1021 CAAGCTTGGT ACCGAGCTCG GATCCACTAG TAACGGCCGC CAGTGTGCTG GAATTCGCCC
     1081 TTgtcgacCT TGCATAGGGG AATCGTACTT CCAAGAAATT GAATCTGCCC CCGCTTCGCT
     1141 GCTCCAGCCC TGTTCCATAC AGTCAAGGGT TCAAGATCAA GGACCTGGGG GTTAGTCCTT
     1201 ATGCGTGAGA AACTGAGTAA CATTAACGAA GGCAGCCATG TTGGTAACCT TGTCAGCATC
     1261 AACCAGGTCA TCCAAATTTA CCACATCCTG TTGATGATGC TGTTGAAACG CCCAACTGTG
     1321 ACTCCTAAGT GCACAAGCGC TAGACATGCA TAAGTGTGTA TAGATGCATG CATGCATGGA
     1381 TGCATACATA CATACATACA TGCCATACCG TGCATGCATA CATACATACA TGCATACCTA
     1441 CTATACATTA CATACATACA TGCATACATC CATCCATCCA TCCATCCATC CATCCATCCA
     1501 TCCATCCATC CATCCATCCA TGCATGCATG CATGCATGCA TGCATGCATA CAGGCATACA
     1561 GGCATACATG CATACATGCA TACGTACATA CATATTCAAA CATGGTCTAC ATATATGTAC
     1621 ATGCACACAC ATACGAGCTG CTTCAAGAGG TTGGAGGTTT GAGGCCGGCA GTTGGGAGTC
     1681 TTTTCTCTCA GATCCGAGGC GGCAGGAAAG CGATCACACG CCCAGAGCAT CCCAAATCTA
     1741 GGGAGCCAGA TGGATGAGTC CGCGTGGGCA ACCCTAAATA GGCCGAATGG GGTGCACGGT
     1801 CAGTACGACA GCAAGCAAAC AAGCAAGTAA GGTCGGTAAT TTGCAAGCAC GTAATTCATC
     1861 AGAGTTGATT GCATGTTTCA AGCCATCTTC AAGCTTTGAA ATCTCGTGTT GTTCCAAACT
     1921 ATCCTGAATT TACCCAGGTC GGGCGAGGCG GGTATGAGCG GCTCGGAGAG GGGCTTCCTG
     1981 GCGGCCCTGC GGGCGGTGCA CGCTCAGGTC ATCACCGAGG CAGGGGTTTT CGAGTCGTAA
     2041 GACTGAAGAA AGCTGAAGCG TTTCAGGGTA AAGATGATGT CAAGTTGTCT TTTCGATTCG
     2101 GCGTTCAGAG ACCATGCGGG TTGAGGATTC CGCTCGGAAG CGGGCTTTGG GATCAGGGCG
     2161 GAGGGGTGCC AGTTCGGAGT GGCGTTTCAG GATTCGTGAG CTTCTTACCC AGCGTCTGGT
     2221 CCATGAGCGC GTAAACTGGT GTACTTCCAT GCCGCCGTTC CACGGTCGTG AGCCAGCGTT
     2281 CCAATGCTTG CCGGCTTCAG TTTGGGATAT TTGCGAGCAA AGGCATGAAG GCAGCAGGCT
     2341 TGCAGAGCTT CGGTTGTGGA TACGGCCTTG GCGTACTTCG GCAGGAGAAG CTCCAGGGGA
     2401 TTTCTGCTCC GCGTGCATGT TTTCGGGAGG TTTATGTTTT GTGGGCCATA GCCTGGGGCC
     2461 GTTGAGTAGC ATTTGTCATA GTCAAGCAGG TGTCCTTGCC TTCTGCACAG TGCTCCATCA
     2521 GCACCAAGAA CTCGCGAGTG CTGGACTCAG CACCAGAGGG GAGGTGCATA CGCGGGCAAG
     2581 ATGCAGACAT AGATAACCAA GATAATAAAG ATACAGCGGT GCATACATCT ATGCAGATTT
     2641 ACGTCGATTT AAGCATTTAT ATACTAACAT TGACAGTAGC GTCAGCAGTG ATTAGGAACA
     2701 GCGGCGGTGG CAGTGGCAGT CGCATTAGTA GTAGCAGTAG CAGAGCAGTA GCAATAGAAG
     2761 AAGAAGCAGC AGCAGCGGCA GCAGCAGCAG CAGCAGCAGC AGCAGCAGCA GCAGCAGCAG
     2821 CAGCAGCAGC AGCAGCAGCA CTAGCAGCCG CAGCTGTAGC AGCGGTGTCG TCGCAGGAAT
     2881 CGTCGTCGTC GTCGTCGTCG CCGTCCTCGT CGGCCACACG AACAGATTCG CCTGCCCTTG
     2941 CAGCAGCGGT AGCGGCTGCA ATCAAAGCAC TACACAAGCA GTCCTCGCCG CTGTTGCATG
     3001 CACTTGGGGC CTGCAGCAGT AAGTCGACTC AGTTTTGCCC CCTGGAAGCT GAAACTTGCG
     3061 TGTCCAGAGA GCCgtcgacc ttaaggttta aacatggaga aaaaaatcac tggatatacc
     3121 accgttgata tatcccaatg gcatcgtaaa gaacattttg aggcatttca gtcagttgct
     3181 caatgtacct ataaccagac cgttcagctg gatattacgg cctttttaaa gaccgtaaag
     3241 aaaaataagc acaagtttta tccggccttt attcacattc ttgcccgcct gatgaatgct
     3301 catccggaat tacgtatggc aatgaaagac ggtgagctgg tgatatggga tagtgttcac
     3361 ccttgttaca ccgttttcca tgagcaaact gaaacgtttt catcgctctg gagtgaatac
     3421 cacgacgatt tccggcagtt tctacacata tattcgcaag atgtggcgtg ttacggtgaa
     3481 aacctggcct atttccctaa agggtttatt gagaatatgt ttttcgtctc agccaatccc
     3541 tgggtgagtt tcaccagttt tgatttaaac gtggccaata tggacaactt cttcgccccc
     3601 gttttcacca tgggcaaata ttatacgcaa ggcgacaagg tgctgatgcc gctggcgatt
     3661 caggttcatc atgccgtttg tgatggcttc catgtcggca gaatgcttaa tgaattacaa
     3721 cagtactgcg atgagtggca gggcggggcg taagtttaaa ccttaaggct agcGCTGTTT
     3781 GATGACGGGT GCAGGTTTGC TGCACATGAA TTCGCATAGG AGCCATGCTG TGGCCTGGCT
     3841 TAGGAAGAAA CTACCCCATA GACCGGAGGC AAGCGACAGT CTTGCAAAAG GGCTCCCTCT
     3901 TCCAGTCAGA CGGTAATTAG CTTTGCCTCC ACGTCAGGTG GCAACAAAGT AGCTGCAATA
     3961 CGTCCAGAAC TGAGGGCATC CAGCAAGAGA TCAAGTTTGA CTTCGACAAG AAGACAGACA
     4021 ACGCCGCGGC CATAGTCTCC CAGAGATAGC ATATGCTTCG TTTGCAGTCC GTGTCGTGGC
     4081 GTCTCTGTGG CGGCACCGCG CCCCTTCTCT CCCTCAAGAG GTTCTGACTG CGGCCTTCTG
     4141 TCTCTTCGGC AACGGGACTG ACCAGGGGTC CTgctagcAG GGCGAATTCT GCAGATATCC
     4201 ATCACACTGG CGGCCGCTCG AGCATGCATC TAGAGGGCCC AATTCGCCCT ATAGTGAGTC
     4261 GTATTACAAT TCACTGGCCG TCGTTTTACA ACGTCGTGAC TGGGAAAACC CTGGCGTTAC
     4321 CCAACTTAAT CGCCTTGCAG CACATCCCCC TTTCGCCAGC TGGCGTAATA GCGAAGAGGC
     4381 CCGCACCGAT CGCCCTTCCC AACAGTTGCG CAGCCTGAAT GGCGAATGGA CGCGCCCTGT
     4441 AGCGGCGCAT TAAGCGCGGC GGGTGTGGTG GTTACGCGCA GCGTGACCGC TACACTTGCC
     4501 AGCGCCCTAG CGCCCGCTCC TTTCGCTTTC TTCCCTTCCT TTCTCGCCAC GTTCGCCGGC
     4561 TTTCCCCGTC AAGCTCTAAA TCGGGGGCTC CCTTTAGGGT TCCGATTTAG TGCTTTACGG
     4621 CACCTCGACC CCAAAAAACT TGATTAGGGT GATGGTTCAC GTAGTGGGCC ATCGCCCTGA
     4681 TAGACGGTTT TTCGCCCTTT GACGTTGGAG TCCACGTTCT TTAATAGTGG ACTCTTGTTC
     4741 CAAACTGGAA CAACACTCAA CCCTATCTCG GTCTATTCTT TTGATTTATA AGGGATTTTG
     4801 CCGATTTCGG CCTATTGGTT AAAAAATGAG CTGATTTAAC AAAAATTTAA CGCGAATTTT
     4861 AACAAAATTC AGGGCGCAAG GGCTGCTAAA GGAAGCGGAA CACGTAGAAA GCCAGTCCGC
     4921 AGAAACGGTG CTGACCCCGG ATGAATGTCA GCTACTGGGC TATCTGGACA AGGGAAAACG
     4981 CAAGCGCAAA GAGAAAGCAG GTAGCTTGCA GTGGGCTTAC ATGGCGATAG CTAGACTGGG
     5041 CGGTTTTATG GACAGCAAGC GAACCGGAAT TGCCAGCTGG GGCGCCCTCT GGTAAGGTTG
     5101 GGAAGCCCTG CAAAGTAAAC TGGATGGCTT TCTTGCCGCC AAGGATCTGA TGGCGCAGGG
     5161 GATCAAGATC TGATCAAGAG ACAGGATGAG GATCGTTTCG CATGATTGAA CAAGATGGAT
     5221 TGCACGCAGG TTCTCCGGCC GCTTGGGTGG AGAGGCTATT CGGCTATGAC TGGGCACAAC
     5281 AGACAATCGG CTGCTCTGAT GCCGCCGTGT TCCGGCTGTC AGCGCAGGGG CGCCCGGTTC
     5341 TTTTTGTCAA GACCGACCTG TCCGGTGCCC TGAATGAACT GCAGGACGAG GCAGCGCGGC
     5401 TATCGTGGCT GGCCACGACG GGCGTTCCTT GCGCAGCTGT GCTCGACGTT GTCACTGAAG
     5461 CGGGAAGGGA CTGGCTGCTA TTGGGCGAAG TGCCGGGGCA GGATCTCCTG TCATCCCACC
     5521 TTGCTCCTGC CGAGAAAGTA TCCATCATGG CTGATGCAAT GCGGCGGCTG CATACGCTTG
     5581 ATCCGGCTAC CTGCCCATTC GACCACCAAG CGAAACATCG CATCGAGCGA GCACGTACTC
     5641 GGATGGAAGC CGGTCTTGTC GATCAGGATG ATCTGGACGA AGAGCATCAG GGGCTCGCGC
     5701 CAGCCGAACT GTTCGCCAGG CTCAAGGCGC GCATGCCCGA CGGCGAGGAT CTCGTCGTGA
     5761 CCCATGGCGA TGCCTGCTTG CCGAATATCA TGGTGGAAAA TGGCCGCTTT TCTGGATTCA
     5821 TCGACTGTGG CCGGCTGGGT GTGGCGGACC GCTATCAGGA CATAGCGTTG GCTACCCGTG
     5881 ATATTGCTGA AGAGCTTGGC GGCGAATGGG CTGACCGCTT CCTCGTGCTT TACGGTATCG
     5941 CCGCTCCCGA TTCGCAGCGC ATCGCCTTCT ATCGCCTTCT TGACGAGTTC TTCTGAATTG
     6001 AAAAAGGAAG AGTATGAGTA TTCAACATTT CCGTGTCGCC CTTATTCCCT TTTTTGCGGC
     6061 ATTTTGCCTT CCTGTTTTTG CTCACCCAGA AACGCTGGTG AAAGTAAAAG ATGCTGAAGA
     6121 TCAGTTGGGT GCACGAGTGG GTTACATCGA ACTGGATCTC AACAGCGGTA AGATCCTTGA
     6181 GAGTTTTCGC CCCGAAGAAC GTTTTCCAAT GATGAGCACT TTTAAAGTTC TGCTATGTGG
     6241 CGCGGTATTA TCCCGTATTG ACGCCGGGCA AGAGCAACTC GGTCGCCGCA TACACTATTC
     6301 TCAGAATGAC TTGGTTGAGT ACTCACCAGT CACAGAAAAG CATCTTACGG ATGGCATGAC
     6361 AGTAAGAGAA TTATGCAGTG CTGCCATAAC CATGAGTGAT AACACTGCGG CCAACTTACT
     6421 TCTGACAACG ATCGGAGGAC CGAAGGAGCT AACCGCTTTT TTGCACAACA TGGGGGATCA
     6481 TGTAACTCGC CTTGATCGTT GGGAACCGGA GCTGAATGAA GCCATACCAA ACGACGAGCG
     6541 TGACACCACG ATGCCTGTAG CAATGGCAAC AACGTTGCGC AAACTATTAA CTGGCGAACT
     6601 ACTTACTCTA GCTTCCCGGC AACAATTAAT AGACTGGATG GAGGCGGATA AAGTTGCAGG
     6661 ACCACTTCTG CGCTCGGCCC TTCCGGCTGG CTGGTTTATT GCTGATAAAT CTGGAGCCGG
     6721 TGAGCGTGGG TCTCGCGGTA TCATTGCAGC ACTGGGGCCA GATGGTAAGC CCTCCCGTAT
     6781 CGTAGTTATC TACACGACGG GGAGTCAGGC AACTATGGAT GAACGAAATA GACAGATCGC
     6841 TGAGATAGGT GCCTCACTGA TTAAGCATTG GTAACTGTCA GACCAAGTTT ACTCATATAT
     6901 ACTTTAGATT GATTTAAAAC TTCATTTTTA ATTTAAAAGG ATCTAGGTGA AGATCCTTTT
     6961 TGATAATCTC ATGACCAAAA TCCCTTAACG TGAGTTTTCG TTCCACTGAG CGTCAGACCC
     7021 CGTAGA     
//
