# Supplementary material for: The genetic intractability of Symbiodinium microadriaticum to standard algal transformation methods
Source: PLoS One. 2019 Feb 19;14(2):e0211936. doi: 10.1371/journal.pone.0211936 (PMC6380556; doi:10.1371/journal.pone.0211936)
Supplement: S11 File — (APE) [file pone.0211936.s016.ape]

LOCUS       Supplementary_Da        5314 bp ds-DNA     circular     04-MAR-2018
DEFINITION  .
ACCESSION   
VERSION     
SOURCE      .
  ORGANISM  .
COMMENT     
COMMENT     
COMMENT     ApEinfo:methylated:1
FEATURES             Location/Qualifiers
     misc_feature    4361..5020
                     /label=CAT
                     /ApEinfo_fwdcolor="#ff0000"
                     /ApEinfo_revcolor="#ff0000"
                     /ApEinfo_graphicformat="arrow_data {{0 1 2 0 0 -1} {} 0}
                     width 5 offset 0"
     misc_feature    3643..4101
                     /label=PsbJ interspacer region
                     /ApEinfo_fwdcolor="#00ff40"
                     /ApEinfo_revcolor="#00ff40"
                     /ApEinfo_graphicformat="arrow_data {{0 1 2 0 0 -1} {} 0}
                     width 5 offset 0"
     misc_feature    167..786
                     /label=pBR322 origin
                     /ApEinfo_fwdcolor="#ff80ff"
                     /ApEinfo_revcolor="#ff80ff"
                     /ApEinfo_graphicformat="arrow_data {{0 1 2 0 0 -1} {} 0}
                     width 5 offset 0"
     misc_feature    complement(3503..3525)
                     /label=M13F2
                     /ApEinfo_fwdcolor="cyan"
                     /ApEinfo_revcolor="cyan"
                     /ApEinfo_graphicformat="arrow_data {{0 1 2 0 0 -1} {} 0}
                     width 5 offset 0"
     misc_feature    1819..2613
                     /label=Kanamycin resistance
                     /ApEinfo_fwdcolor="#7d0d82"
                     /ApEinfo_revcolor="#7d0d82"
                     /ApEinfo_graphicformat="arrow_data {{0 1 2 0 0 -1} {} 0}
                     width 5 offset 0"
     misc_feature    941..1801
                     /label=Ampicillin marker
                     /ApEinfo_fwdcolor="#0080ff"
                     /ApEinfo_revcolor="#0080ff"
                     /ApEinfo_graphicformat="arrow_data {{0 1 2 0 0 -1} {} 0}
                     width 5 offset 0"
     misc_feature    complement(5107..5130)
                     /label=M13R2 sequence
                     /ApEinfo_fwdcolor="#8080ff"
                     /ApEinfo_revcolor="#8080ff"
                     /ApEinfo_graphicformat="arrow_data {{0 1 2 0 0 -1} {} 0}
                     width 5 offset 0"
     misc_feature    4102..4340
                     /label=PsbJB 5' UTR
                     /ApEinfo_fwdcolor="#ff8040"
                     /ApEinfo_revcolor="#ff8040"
                     /ApEinfo_graphicformat="arrow_data {{0 1 2 0 0 -1} {} 0}
                     width 5 offset 0"
     misc_feature    3637..3642
                     /label=Cut site
                     /ApEinfo_fwdcolor="cyan"
                     /ApEinfo_revcolor="cyan"
                     /ApEinfo_graphicformat="arrow_data {{0 1 2 0 0 -1} {} 0}
                     width 5 offset 0"
     misc_feature    4158..4160
                     /label=PsbJ alternative start site
                     /ApEinfo_fwdcolor="cyan"
                     /ApEinfo_revcolor="cyan"
                     /ApEinfo_graphicformat="arrow_data {{0 1 2 0 0 -1} {} 0}
                     width 5 offset 0"
ORIGIN
        1 CTTCCGCTTC CTCGCTCACT GACTCGCTGC GCTCGGTCGT TCGGCTGCGG CGAGCGGTAT
       61 CAGCTCACTC AAAGGCGGTA ATACGGTTAT CCACAGAATC AGGGGATAAC GCAGGAAAGA
      121 ACATGTGAGC AAAAGGCCAG CAAAAGGCCA GGAACCGTAA AAAGGCCGCG TTGCTGGCGT
      181 TTTTCCATAG GCTCCGCCCC CCTGACGAGC ATCACAAAAA TCGACGCTCA AGTCAGAGGT
      241 GGCGAAACCC GACAGGACTA TAAAGATACC AGGCGTTTCC CCCTGGAAGC TCCCTCGTGC
      301 GCTCTCCTGT TCCGACCCTG CCGCTTACCG GATACCTGTC CGCCTTTCTC CCTTCGGGAA
      361 GCGTGGCGCT TTCTCATAGC TCACGCTGTA GGTATCTCAG TTCGGTGTAG GTCGTTCGCT
      421 CCAAGCTGGG CTGTGTGCAC GAACCCCCCG TTCAGCCCGA CCGCTGCGCC TTATCCGGTA
      481 ACTATCGTCT TGAGTCCAAC CCGGTAAGAC ACGACTTATC GCCACTGGCA GCAGCCACTG
      541 GTAACAGGAT TAGCAGAGCG AGGTATGTAG GCGGTGCTAC AGAGTTCTTG AAGTGGTGGC
      601 CTAACTACGG CTACACTAGA AGAACAGTAT TTGGTATCTG CGCTCTGCTG AAGCCAGTTA
      661 CCTTCGGAAA AAGAGTTGGT AGCTCTTGAT CCGGCAAACA AACCACCGCT GGTAGCGGTG
      721 GTTTTTTTGT TTGCAAGCAG CAGATTACGC GCAGAAAAAA AGGATCTCAA GAAGATCCTT
      781 TGATCTTTTC TACGGGGTCT GACGCTCAGT GGAACGAAAA CTCACGTTAA GGGATTTTGG
      841 TCATGAGATT ATCAAAAAGG ATCTTCACCT AGATCCTTTT AAATTAAAAA TGAAGTTTTA
      901 AATCAATCTA AAGTATATAT GAGTAAACTT GGTCTGACAG TTACCAATGC TTAATCAGTG
      961 AGGCACCTAT CTCAGCGATC TGTCTATTTC GTTCATCCAT AGTTGCCTGA CTCCCCGTCG
     1021 TGTAGATAAC TACGATACGG GAGGGCTTAC CATCTGGCCC CAGTGCTGCA ATGATACCGC
     1081 GAGACCCACG CTCACCGGCT CCAGATTTAT CAGCAATAAA CCAGCCAGCC GGAAGGGCCG
     1141 AGCGCAGAAG TGGTCCTGCA ACTTTATCCG CCTCCATCCA GTCTATTAAT TGTTGCCGGG
     1201 AAGCTAGAGT AAGTAGTTCG CCAGTTAATA GTTTGCGCAA CGTTGTTGCC ATTGCTACAG
     1261 GCATCGTGGT GTCACGCTCG TCGTTTGGTA TGGCTTCATT CAGCTCCGGT TCCCAACGAT
     1321 CAAGGCGAGT TACATGATCC CCCATGTTGT GCAAAAAAGC GGTTAGCTCC TTCGGTCCTC
     1381 CGATCGTTGT CAGAAGTAAG TTGGCCGCAG TGTTATCACT CATGGTTATG GCAGCACTGC
     1441 ATAATTCTCT TACTGTCATG CCATCCGTAA GATGCTTTTC TGTGACTGGT GAGTACTCAA
     1501 CCAAGTCATT CTGAGAATAG TGTATGCGGC GACCGAGTTG CTCTTGCCCG GCGTCAATAC
     1561 GGGATAATAC CGCGCCACAT AGCAGAACTT TAAAAGTGCT CATCATTGGA AAACGTTCTT
     1621 CGGGGCGAAA ACTCTCAAGG ATCTTACCGC TGTTGAGATC CAGTTCGATG TAACCCACTC
     1681 GTGCACCCAA CTGATCTTCA GCATCTTTTA CTTTCACCAG CGTTTCTGGG TGAGCAAAAA
     1741 CAGGAAGGCA AAATGCCGCA AAAAAGGGAA TAAGGGCGAC ACGGAAATGT TGAATACTCA
     1801 TACTCTTCCT TTTTCAATTC AGAAGAACTC GTCAAGAAGG CGATAGAAGG CGATGCGCTG
     1861 CGAATCGGGA GCGGCGATAC CGTAAAGCAC GAGGAAGCGG TCAGCCCATT CGCCGCCAAG
     1921 CTCTTCAGCA ATATCACGGG TAGCCAACGC TATGTCCTGA TAGCGGTCCG CCACACCCAG
     1981 CCGGCCACAG TCGATGAATC CAGAAAAGCG GCCATTTTCC ACCATGATAT TCGGCAAGCA
     2041 GGCATCGCCA TGGGTCACGA CGAGATCCTC GCCGTCGGGC ATGCGCGCCT TGAGCCTGGC
     2101 GAACAGTTCG GCTGGCGCGA GCCCCTGATG CTCTTCGTCC AGATCATCCT GATCGACAAG
     2161 ACCGGCTTCC ATCCGAGTAC GTGCTCGCTC GATGCGATGT TTCGCTTGGT GGTCGAATGG
     2221 GCAGGTAGCC GGATCAAGCG TATGCAGCCG CCGCATTGCA TCAGCCATGA TGGATACTTT
     2281 CTCGGCAGGA GCAAGGTGGG ATGACAGGAG ATCCTGCCCC GGCACTTCGC CCAATAGCAG
     2341 CCAGTCCCTT CCCGCTTCAG TGACAACGTC GAGCACAGCT GCGCAAGGAA CGCCCGTCGT
     2401 GGCCAGCCAC GATAGCCGCG CTGCCTCGTC CTGCAGTTCA TTCAGGGCAC CGGACAGGTC
     2461 GGTCTTGACA AAAAGAACCG GGCGCCCCTG CGCTGACAGC CGGAACACGG CGGCATCAGA
     2521 GCAGCCGATT GTCTGTTGTG CCCAGTCATA GCCGAATAGC CTCTCCACCC AAGCGGCCGG
     2581 AGAACCTGCG TGCAATCCAT CTTGTTCAAT CATGCGAAAC GATCCTCATC CTGTCTCTTG
     2641 ATCAGATCTT GATCCCCTGC GCCATCAGAT CCTTGGCGGC AAGAAAGCCA TCCAGTTTAC
     2701 TTTGCAGGGC TTCCCAACCT TACCAGAGGG CGCCCCAGCT GGCAATTCCG GTTCGCTTGC
     2761 TGTCCATAAA ACCGCCCAGT CTAGCTATCG CCATGTAAGC CCACTGCAAG CTACCTGCTT
     2821 TCTCTTTGCG CTTGCGTTTT CCCTTGTCCA GATAGCCCAG TAGCTGACAT TCATCCGGGG
     2881 TCAGCACCGT TTCTGCGGAC TGGCTTTCTA CGTGTTCCGC TTCCTTTAGC AGCCCTTGCG
     2941 CCCTGAATTT TGTTAAAATT CGCGTTAAAT TTTTGTTAAA TCAGCTCATT TTTTAACCAA
     3001 TAGGCCGAAA TCGGCAAAAT CCCTTATAAA TCAAAAGAAT AGACCGAGAT AGGGTTGAGT
     3061 GTTGTTCCAG TTTGGAACAA GAGTCCACTA TTAAAGAACG TGGACTCCAA CGTCAAAGGG
     3121 CGAAAAACCG TCTATCAGGG CGATGGCCCA CTACGTGAAC CATCACCCTA ATCAAGTTTT
     3181 TTGGGGTCGA GGTGCCGTAA AGCACTAAAT CGGAACCCTA AAGGGAGCCC CCGATTTAGA
     3241 GCTTGACGGG GAAAGCCGGC GAACGTGGCG AGAAAGGAAG GGAAGAAAGC GAAAGGAGCG
     3301 GGCGCTAGGG CGCTGGCAAG TGTAGCGGTC ACGCTGCGCG TAACCACCAC ACCCGCCGCG
     3361 CTTAATGCGC CGCTACAGGG CGCGTCCATT CGCCATTCAG GCTGCGCAAC TGTTGGGAAG
     3421 GGCGATCGGT GCGGGCCTCT TCGCTATTAC GCCAGCTGGC GAAAGGGGGA TGTGCTGCAA
     3481 GGCGATTAAG TTGGGTAACG CCAGGGTTTT CCCAGTCACG ACGTTGTAAA ACGACGGCCA
     3541 GTGAATTGTA ATACGACTCA CTATAGGGCG AATTGGGCCC TCTAGATGCA TGCTCGAGCG
     3601 GCCGCCAGTG TGATGGATAT CTGCAGAATT CGCCCTGTCG ACCTGTCAGC AGCCATTTTG
     3661 ATCACATTTG TCAGCGACAG GAAAATGGCA GAGGAGAGAG ACAGAGCGCG AGCTAGCCGG
     3721 AGAGAGTGCG AGTCTGCGCA ATAGCGACCG GAGAGGCGTG GTCTGCGGTA GTGAGGTAGC
     3781 ACTTCCAGTT GGATCAATCA TGGAAGCTTC TGGGGGCTGG GCGCGAGCAA GTGGAAGGGA
     3841 GATGCTCGCA TAGTGATTAA TGGGGACTCA GAAACCCGGC TGACTTCGGT GCACACACAC
     3901 ACACATCGTG TGCAAAGGGG TAATGTTGCG CCATAGACTC GGCGGAAGGG GCAGATCCTC
     3961 CTTGCGCTCG TGTCAACTGA AGCAAAGGGC ATGGAAAAGG GAGTCTTGCT GGCAGCGGGA
     4021 CAGTCTAACA AGGACATACA GCAGTCCACG CTGAATTTCA TGCAGTGGGA TGGTTCGGGT
     4081 GTCCGTATCA AGGACGCTCT CAGCTGGCCC AAGCTCTAGG AAACTTTCGC GGCAGCACCT
     4141 TCTGAGTCAA ATCGACCATG GCAAAGCGCA GTGCCAATCT GCTGGTGGCG GCTGTGGTGG
     4201 CTTGCGCCGT ATACGTCCTG CTGCCGGTCG AGAGCTTCGT TGCACCGCAG TCGCTCCGCG
     4261 GCTCCACCCC ACAGGCCGAG GCTGGAGCAT TCGCCCAGGC ACCCACCTTT CAGACGGAGG
     4321 GCCGGTCGGT GCAAGTGAGC GTCGACCTTA AGGTTTAAAC ATGGAGAAAA AAATCACTGG
     4381 ATATACCACC GTTGATATAT CCCAATGGCA TCGTAAAGAA CATTTTGAGG CATTTCAGTC
     4441 AGTTGCTCAA TGTACCTATA ACCAGACCGT TCAGCTGGAT ATTACGGCCT TTTTAAAGAC
     4501 CGTAAAGAAA AATAAGCACA AGTTTTATCC GGCCTTTATT CACATTCTTG CCCGCCTGAT
     4561 GAATGCTCAT CCGGAATTAC GTATGGCAAT GAAAGACGGT GAGCTGGTGA TATGGGATAG
     4621 TGTTCACCCT TGTTACACCG TTTTCCATGA GCAAACTGAA ACGTTTTCAT CGCTCTGGAG
     4681 TGAATACCAC GACGATTTCC GGCAGTTTCT ACACATATAT TCGCAAGATG TGGCGTGTTA
     4741 CGGTGAAAAC CTGGCCTATT TCCCTAAAGG GTTTATTGAG AATATGTTTT TCGTCTCAGC
     4801 CAATCCCTGG GTGAGTTTCA CCAGTTTTGA TTTAAACGTG GCCAATATGG ACAACTTCTT
     4861 CGCCCCCGTT TTCACCATGG GCAAATATTA TACGCAAGGC GACAAGGTGC TGATGCCGCT
     4921 GGCGATTCAG GTTCATCATG CCGTTTGTGA TGGCTTCCAT GTCGGCAGAA TGCTTAATGA
     4981 ATTACAACAG TACTGCGATG AGTGGCAGGG CGGGGCGTAA AAGGGCGAAT TCCAGCACAC
     5041 TGGCGGCCGT TACTAGTGGA TCCGAGCTCG GTACCAAGCT TGGCGTAATC ATGGTCATAG
     5101 CTGTTTCCTG TGTGAAATTG TTATCCGCTC ACAATTCCAC ACAACATACG AGCCGGAAGC
     5161 ATAAAGTGTA AAGCCTGGGG TGCCTAATGA GTGAGCTAAC TCACATTAAT TGCGTTGCGC
     5221 TCACTGCCCG CTTTCCAGTC GGGAAACCTG TCGTGCCAGC TGCATTAATG AATCGGCCAA
     5281 CGCGCGGGGA GAGGCGGTTT GCGTATTGGG CGCT  
//
