# Supplementary material for: The genetic intractability of Symbiodinium microadriaticum to standard algal transformation methods
Source: PLoS One. 2019 Feb 19;14(2):e0211936. doi: 10.1371/journal.pone.0211936 (PMC6380556; doi:10.1371/journal.pone.0211936)
Supplement: S13 File — (APE) [file pone.0211936.s018.ape]

LOCUS       AIKpsbApGEMTwt          5587 bp ds-DNA     circular     20-MAR-2018
DEFINITION  .
ACCESSION   
VERSION     
SOURCE      .
  ORGANISM  .
COMMENT     
COMMENT     ApEinfo:methylated:0
FEATURES             Location/Qualifiers
     CDS             1529..2563
                     /locus_tag="psbA "
                     /label=psbA 
                     /ApEinfo_fwdcolor="#ff0000"
                     /ApEinfo_revcolor="#e9d024"
                     /ApEinfo_graphicformat="arrow_data {{0 1 2 0 0 -1} {} 0}
                     width 5 offset 0"
     misc_feature    complement(3911..4769)
                     /locus_tag="Ampicillin marker"
                     /label=Ampicillin marker
                     /ApEinfo_fwdcolor="cyan"
                     /ApEinfo_revcolor="#0080ff"
                     /ApEinfo_graphicformat="arrow_data {{0 1 2 0 0 -1} {} 1}
                     width 5 offset 0"
     rep_origin      3150..3738
                     /locus_tag="ori"
                     /label=ori
                     /ApEinfo_fwdcolor="#ff80ff"
                     /ApEinfo_revcolor="#999999"
                     /ApEinfo_graphicformat="arrow_data {{0 1 2 0 0 -1} {} 0}
                     width 5 offset 0"
     promoter        complement(4770..4873)
                     /locus_tag="Ampicillin promoter"
                     /label=Ampicillin promoter
                     /ApEinfo_fwdcolor="#346ee0"
                     /ApEinfo_revcolor="#346ee0"
                     /ApEinfo_graphicformat="arrow_data {{0 1 2 0 0 -1} {} 0}
                     width 5 offset 0"
     rep_origin      complement(4952..5407)
                     /locus_tag="f1 origin"
                     /label=f1 origin
                     /ApEinfo_fwdcolor="#999999"
                     /ApEinfo_revcolor="#ffff00"
                     /ApEinfo_graphicformat="arrow_data {{0 1 2 0 0 -1} {} 0}
                     width 5 offset 0"
     misc_feature    10..61
                     /locus_tag="5' MCS"
                     /label=5' MCS
                     /ApEinfo_fwdcolor="cyan"
                     /ApEinfo_revcolor="green"
                     /ApEinfo_graphicformat="arrow_data {{} {} 0} width 5
                     offset 0"
     misc_feature    2632..2701
                     /locus_tag="3' MCS"
                     /label=3' MCS
                     /ApEinfo_fwdcolor="cyan"
                     /ApEinfo_revcolor="green"
                     /ApEinfo_graphicformat="arrow_data {{} {} 0} width 5
                     offset 0"
     misc_feature    complement(2612..2631)
                     /locus_tag="AIKconstruct2_R"
                     /label=AIKconstruct2_R
                     /ApEinfo_fwdcolor="cyan"
                     /ApEinfo_revcolor="green"
                     /ApEinfo_graphicformat="arrow_data {{0 1 2 0 0 -1} {} 0}
                     width 5 offset 0"
     misc_feature    2291..2350
                     /label=Binding site for AIKcon2mut1 and 2 primers
                     /ApEinfo_fwdcolor="#ff80ff"
                     /ApEinfo_revcolor="#ff80ff"
                     /ApEinfo_graphicformat="arrow_data {{0 1 2 0 0 -1} {} 0}
                     width 5 offset 0"
     misc_feature    5525..5547
                     /label=M13F2
                     /ApEinfo_fwdcolor="#0080c0"
                     /ApEinfo_revcolor="#0080c0"
                     /ApEinfo_graphicformat="arrow_data {{0 1 2 0 0 -1} {} 0}
                     width 5 offset 0"
     misc_feature    2761..2784
                     /label=M13R2
                     /ApEinfo_fwdcolor="#0080c0"
                     /ApEinfo_revcolor="#0080c0"
                     /ApEinfo_graphicformat="arrow_data {{0 1 2 0 0 -1} {} 0}
                     width 5 offset 0"
ORIGIN
        1 GGGCGAATTG GGCCCGACGT CGCATGCTCC CGGCCGCCAT GGCGGCCGCG GGAATTCGAT
       61 TCCTCAATTT TAACAATTTT ACCACCTCTC AAGGTGGTAA AATTGTTAAA ATTGAGGGAG
      121 AACGTGCAAA AAAGTCATCG CACAAGTCAT TTTGTACTAA AAACAAGCAA AATACAAGGC
      181 CGAAGGCCTT GTATTTTGCT ATGAGCGGGC TTGTTCTGAC CAGCGGAGCT GGTCAGAACA
      241 AGCAAGCTTG CTCAAGCTGG CCAAAGGCCA GCTGCCTTAA AATAAATAGC TGACCAGCGC
      301 AATACTTCTc AGTTTTCGTa ATGTTTTACT ATGAAAtCCC ACCATCGtGA AGcCtACGGC
      361 TTCACGATGG TGGGATTTCA TAGTAAAACA TTACGAGTTG TTATCTGCTC TAGCTGACCG
      421 AAGGCCAGCT AGAGCAGGCT GGAGGCCTGC TTTGAGCAGA CTGGACCAGC TTCGCTGGTC
      481 CAGACTTGGT CGAACTGACC TTCGGCCAGT TTGCTTCGCG CGCTAAGAGC AAGCTGCCCG
      541 AAGGGCAGCT TGCTCTTCGT CAAATGGCCG AAGGCCATTT GACTCTAGAG CAAATGGGTC
      601 CTTCGGACCC ATTTGCGACC CAAAATAATT ACCTACGATC GTCAATCAGG TCCGAAGGAC
      661 CTGATTGACT CTTAGAGCAA CTGGCCCGAA GGGCCAGTTG CGATATAAGT CAAATGGGTC
      721 CTTCGGACCC ATTTGACGTA GTACGCAAGC TGCCCGAAGG GCAGCTTGCT CTTTCGTCAA
      781 ATGGCCGAAG GCCATTTGAC TCTAGAGCAA ATGGGTCCTT CGGACCCATT TGCGACCCAA
      841 AATAATTACC TACGATCGTC AATCAGGTCC GAAGGACCTG ATTGACTCTT AGAGCAACTG
      901 GCCCGAAGGG CCAGTTGCGA TATAAGTCAA ATGGGTCCTT CGGACCCATT TGCGACCCAA
      961 AATAATTACC TAGGATCGTC AAATGCCCGA GGGGCATTTG ACTCTAAGAG CAATTGGCCC
     1021 GAAGGGCCAA TTGCGACTAT TCGTCAGGTC CGAAGGCCCT GACTCGTTGC AAGCATTTGA
     1081 CCGGTCCTTC GGACCCTGGT CAAATGCTTG CTTAATCGCT TATTTTAACA ATAAAAGCAA
     1141 GATGGCCTTC GGCCATCATG CTTTTATTAT TAAAATAAGC TCAAGAAAAA ATCCAAGGAA
     1201 AGCAGGCGAG CGGAGCGAGC CGATCTAAGT AAATCCACAC GAGGGTGGGA TTTCGCAGTA
     1261 AAACATCAGT AAAACAATGG AGTAGTGCGC GCGATGTAAG TACGCAAGCT GGCAAAAGGA
     1321 CACGAATCTC ACCTAAAATG GGTGGCGGCC GTGATCTACA CCCTCGTGAA AACATCAATT
     1381 TTACCACCAT CTTAGGTGGT AAAATTGTTA AAATTGAGGG AGAACGTGCA AAAAACTAAT
     1441 GAGACAGGTC ATTTTGCACT AGAATTGGAG TTATTTGTTG TTAAATATGG GCCCGAATAT
     1501 TGATCAGCTG ACTATAAACC AAAAGGAAAT GAAAAACACA TCTTACTCTC AATCTCAAGT
     1561 CAACTTATTG GGCAATTTTA TAGGACTCAT ACTATCCACA ACAAATCGTC TCTATATTGG
     1621 ATGCTTTGGG ATTTTAATGT TTCCACTTCT AACTTTAGCA ACTATTGCTT ATATCACAGC
     1681 TTTCATTATG GCACCTGCAG TAGATATTGA TGGAATAAGA GAACCAGTAG CTGGATCACT
     1741 TCTTTATGGT AATAACATCA TAACAGGAGC TGtAATtCCa AGcTCCaAtG CAATCGGTCT
     1801 TCACTTTTAT CCAGTGTGGG AGTCAAATGG ATTTGATGAG TGCTTATATA ATGGTGGAAC
     1861 ATATCAATTT GTAGTCCTTC ACTTCATGCT TGGTGTGGCT TGCTGGATGG GTAGAGAATG
     1921 GGAATTCAGC TTTAGATTGG GAATGAGACC ATGGATATTT GTAGCTTTCT CAGCTCCAGT
     1981 AGTTGCTGCA TTTGCTGTAT TTGTTGTTTA CCCAATTGGT CAAGCTAGCT TCTCAGATGG
     2041 AATGCCACTT GGAATAAGTG GAACATTCAA TTTCATGCTT GTCTTCCAAG CAGAACATAA
     2101 CATCTTAATG CACCCATTCC ATATCCTAGG AGTAGCTGGA GTATTTGGTG GATCATTCTT
     2161 TAGTGCAATG CATGGGTCAT TAGTTACATC TTCACTTCTT GCAGAAAGTG CAGGAGACAT
     2221 TTCACTCAAT CTTGGATATA AGTTTGGTCA AGAAGATGAA ACTTATAGCA TATCAGCTGC
     2281 ACATGGTTAT TTTGGCAGAC TAATTTTTCA ATATGCTTCC TTTAATAACT CTCGTAGTTT
     2341 ACACTTCTTC TTAGCAGCTT GGCCAGTTAT TGGAATTTGG TTTACAGCAC TTGGAGTAAG
     2401 TACAATGGCT TTCAACTTAA ATGGTTTAAA CTTCAACCAA TCCATCCTAG ATTCCAGTGG
     2461 CCATCTTATT TTAAGTTGGG CAGATATTCT TAATCGTGCT GACCTAGGAA TGGAAGTCAT
     2521 GCATGAAAGA AATGCACACA ACTTTCCATT AGATCTAGCA TAGAATTGGG ATTTGTTCTG
     2581 GAGGTTTTTG GACGAAGTCC ACAAACCGAC TCGTCCAGAC CAGACTTGTC TAATCACTAG
     2641 TGAATTCGCG GCCGCCTGCA GGTCGACCAT ATGGGAGAGC TCCCAACGCG TTGGATGCAT
     2701 AGCTTGAGTA TTCTATAGTG TCACCTAAAT AGCTTGGCGT AATCATGGTC ATAGCTGTTT
     2761 CCTGTGTGAA ATTGTTATCC GCTCACAATT CCACACAACA TACGAGCCGG AAGCATAAAG
     2821 TGTAAAGCCT GGGGTGCCTA ATGAGTGAGC TAACTCACAT TAATTGCGTT GCGCTCACTG
     2881 CCCGCTTTCC AGTCGGGAAA CCTGTCGTGC CAGCTGCATT AATGAATCGG CCAACGCGCG
     2941 GGGAGAGGCG GTTTGCGTAT TGGGCGCTCT TCCGCTTCCT CGCTCACTGA CTCGCTGCGC
     3001 TCGGTCGTTC GGCTGCGGCG AGCGGTATCA GCTCACTCAA AGGCGGTAAT ACGGTTATCC
     3061 ACAGAATCAG GGGATAACGC AGGAAAGAAC ATGTGAGCAA AAGGCCAGCA AAAGGCCAGG
     3121 AACCGTAAAA AGGCCGCGTT GCTGGCGTTT TTCCATAGGC TCCGCCCCCC TGACGAGCAT
     3181 CACAAAAATC GACGCTCAAG TCAGAGGTGG CGAAACCCGA CAGGACTATA AAGATACCAG
     3241 GCGTTTCCCC CTGGAAGCTC CCTCGTGCGC TCTCCTGTTC CGACCCTGCC GCTTACCGGA
     3301 TACCTGTCCG CCTTTCTCCC TTCGGGAAGC GTGGCGCTTT CTCATAGCTC ACGCTGTAGG
     3361 TATCTCAGTT CGGTGTAGGT CGTTCGCTCC AAGCTGGGCT GTGTGCACGA ACCCCCCGTT
     3421 CAGCCCGACC GCTGCGCCTT ATCCGGTAAC TATCGTCTTG AGTCCAACCC GGTAAGACAC
     3481 GACTTATCGC CACTGGCAGC AGCCACTGGT AACAGGATTA GCAGAGCGAG GTATGTAGGC
     3541 GGTGCTACAG AGTTCTTGAA GTGGTGGCCT AACTACGGCT ACACTAGAAG AACAGTATTT
     3601 GGTATCTGCG CTCTGCTGAA GCCAGTTACC TTCGGAAAAA GAGTTGGTAG CTCTTGATCC
     3661 GGCAAACAAA CCACCGCTGG TAGCGGTGGT TTTTTTGTTT GCAAGCAGCA GATTACGCGC
     3721 AGAAAAAAAG GATCTCAAGA AGATCCTTTG ATCTTTTCTA CGGGGTCTGA CGCTCAGTGG
     3781 AACGAAAACT CACGTTAAGG GATTTTGGTC ATGAGATTAT CAAAAAGGAT CTTCACCTAG
     3841 ATCCTTTTAA ATTAAAAATG AAGTTTTAAA TCAATCTAAA GTATATATGA GTAAACTTGG
     3901 TCTGACAGTT ACCAATGCTT AATCAGTGAG GCACCTATCT CAGCGATCTG TCTATTTCGT
     3961 TCATCCATAG TTGCCTGACT CCCCGTCGTG TAGATAACTA CGATACGGGA GGGCTTACCA
     4021 TCTGGCCCCA GTGCTGCAAT GATACCGCGA GACCCACGCT CACCGGCTCC AGATTTATCA
     4081 GCAATAAACC AGCCAGCCGG AAGGGCCGAG CGCAGAAGTG GTCCTGCAAC TTTATCCGCC
     4141 TCCATCCAGT CTATTAATTG TTGCCGGGAA GCTAGAGTAA GTAGTTCGCC AGTTAATAGT
     4201 TTGCGCAACG TTGTTGCCAT TGCTACAGGC ATCGTGGTGT CACGCTCGTC GTTTGGTATG
     4261 GCTTCATTCA GCTCCGGTTC CCAACGATCA AGGCGAGTTA CATGATCCCC CATGTTGTGC
     4321 AAAAAAGCGG TTAGCTCCTT CGGTCCTCCG ATCGTTGTCA GAAGTAAGTT GGCCGCAGTG
     4381 TTATCACTCA TGGTTATGGC AGCACTGCAT AATTCTCTTA CTGTCATGCC ATCCGTAAGA
     4441 TGCTTTTCTG TGACTGGTGA GTACTCAACC AAGTCATTCT GAGAATAGTG TATGCGGCGA
     4501 CCGAGTTGCT CTTGCCCGGC GTCAATACGG GATAATACCG CGCCACATAG CAGAACTTTA
     4561 AAAGTGCTCA TCATTGGAAA ACGTTCTTCG GGGCGAAAAC TCTCAAGGAT CTTACCGCTG
     4621 TTGAGATCCA GTTCGATGTA ACCCACTCGT GCACCCAACT GATCTTCAGC ATCTTTTACT
     4681 TTCACCAGCG TTTCTGGGTG AGCAAAAACA GGAAGGCAAA ATGCCGCAAA AAAGGGAATA
     4741 AGGGCGACAC GGAAATGTTG AATACTCATA CTCTTCCTTT TTCAATATTA TTGAAGCATT
     4801 TATCAGGGTT ATTGTCTCAT GAGCGGATAC ATATTTGAAT GTATTTAGAA AAATAAACAA
     4861 ATAGGGGTTC CGCGCACATT TCCCCGAAAA GTGCCACCTG ATGCGGTGTG AAATACCGCA
     4921 CAGATGCGTA AGGAGAAAAT ACCGCATCAG GAAATTGTAA GCGTTAATAT TTTGTTAAAA
     4981 TTCGCGTTAA ATTTTTGTTA AATCAGCTCA TTTTTTAACC AATAGGCCGA AATCGGCAAA
     5041 ATCCCTTATA AATCAAAAGA ATAGACCGAG ATAGGGTTGA GTGTTGTTCC AGTTTGGAAC
     5101 AAGAGTCCAC TATTAAAGAA CGTGGACTCC AACGTCAAAG GGCGAAAAAC CGTCTATCAG
     5161 GGCGATGGCC CACTACGTGA ACCATCACCC TAATCAAGTT TTTTGGGGTC GAGGTGCCGT
     5221 AAAGCACTAA ATCGGAACCC TAAAGGGAGC CCCCGATTTA GAGCTTGACG GGGAAAGCCG
     5281 GCGAACGTGG CGAGAAAGGA AGGGAAGAAA GCGAAAGGAG CGGGCGCTAG GGCGCTGGCA
     5341 AGTGTAGCGG TCACGCTGCG CGTAACCACC ACACCCGCCG CGCTTAATGC GCCGCTACAG
     5401 GGCGCGTCCA TTCGCCATTC AGGCTGCGCA ACTGTTGGGA AGGGCGATCG GTGCGGGCCT
     5461 CTTCGCTATT ACGCCAGCTG GCGAAAGGGG GATGTGCTGC AAGGCGATTA AGTTGGGTAA
     5521 CGCCAGGGTT TTCCCAGTCA CGACGTTGTA AAACGACGGC CAGTGAATTG TAATACGACT
     5581 CACTATA     
//
