# Supplementary material for: The genetic intractability of Symbiodinium microadriaticum to standard algal transformation methods
Source: PLoS One. 2019 Feb 19;14(2):e0211936. doi: 10.1371/journal.pone.0211936 (PMC6380556; doi:10.1371/journal.pone.0211936)
Supplement: S14 File — (APE) [file pone.0211936.s019.ape]

LOCUS       pChlamy3_with_ne        4302 bp ds-DNA     circular     22-NOV-2017
DEFINITION  .
ACCESSION   
VERSION     
SOURCE      .
  ORGANISM  .
COMMENT     
COMMENT     ApEinfo:methylated:1
FEATURES             Location/Qualifiers
     misc_feature    70..565
                     /label=hsp70a-rbc s2 promoter
                     /ApEinfo_fwdcolor="#1bff43"
                     /ApEinfo_revcolor="green"
                     /ApEinfo_graphicformat="arrow_data {{0 1 2 0 0 -1} {} 0}
                     width 5 offset 0"
     misc_feature    2621..3481
                     /label=ampicillin resistance
                     /ApEinfo_fwdcolor="#d057ff"
                     /ApEinfo_revcolor="#de36ff"
                     /ApEinfo_graphicformat="arrow_data {{0 1 2 0 0 -1} {} 0}
                     width 5 offset 0"
     misc_feature    1547..1639
                     /label=GSG linker + FMDV 2A
                     /ApEinfo_fwdcolor="#87a1ff"
                     /ApEinfo_revcolor="green"
                     /ApEinfo_graphicformat="arrow_data {{0 1 2 0 0 -1} {} 0}
                     width 5 offset 0"
     misc_feature    574..717
                     /label=intron-1 rbc s2
                     /ApEinfo_fwdcolor="#ff37a0"
                     /ApEinfo_revcolor="#3e5eff"
                     /ApEinfo_graphicformat="arrow_data {{0 1 2 0 0 -1} {} 0}
                     width 5 offset 0"
     misc_feature    2643..2664
                     /label=RC insert primer
                     /ApEinfo_fwdcolor="cyan"
                     /ApEinfo_revcolor="green"
                     /ApEinfo_graphicformat="arrow_data {{0 1 2 0 0 -1} {} 0}
                     width 5 offset 0"
     misc_feature    1646..2356
                     /label=codon-optimized mCherry
                     /ApEinfo_fwdcolor="#ff602f"
                     /ApEinfo_revcolor="green"
                     /ApEinfo_graphicformat="arrow_data {{0 1 2 0 0 -1} {} 0}
                     width 5 offset 0"
     misc_feature    44..62
                     /label=F insert primer
                     /ApEinfo_fwdcolor="cyan"
                     /ApEinfo_revcolor="green"
                     /ApEinfo_graphicformat="arrow_data {{0 1 2 0 0 -1} {} 0}
                     width 5 offset 0"
     misc_feature    1505..1525
                     /label=R primer
                     /ApEinfo_fwdcolor="cyan"
                     /ApEinfo_revcolor="green"
                     /ApEinfo_graphicformat="arrow_data {{0 1 2 0 0 -1} {} 0}
                     width 5 offset 0"
     misc_feature    734..758
                     /label=F primer
                     /ApEinfo_fwdcolor="cyan"
                     /ApEinfo_revcolor="green"
                     /ApEinfo_graphicformat="arrow_data {{0 1 2 0 0 -1} {} 0}
                     width 5 offset 0"
     misc_feature    734..1525
                     /label=Neo
                     /ApEinfo_fwdcolor="#fffc7a"
                     /ApEinfo_revcolor="green"
                     /ApEinfo_graphicformat="arrow_data {{0 1 2 0 0 -1} {} 0}
                     width 5 offset 0"
     misc_feature    2621..2646
                     /label=F add restriction site
                     /ApEinfo_fwdcolor="#ff93f1"
                     /ApEinfo_revcolor="green"
                     /ApEinfo_graphicformat="arrow_data {{0 1 2 0 0 -1} {} 0}
                     width 5 offset 0"
     misc_feature    50..69
                     /label=R add restriction site
                     /ApEinfo_fwdcolor="#ff7ee3"
                     /ApEinfo_revcolor="green"
                     /ApEinfo_graphicformat="arrow_data {{0 1 2 0 0 -1} {} 0}
                     width 5 offset 0"
ORIGIN
        1 TTGAGTGAGC TGATACCGCT CGCCGCAGCC GAACGACCGA GCGCAGCGAG TCAGTGAGCG
       61 AGGAAGCGGT CGCTGAGGCT TGACATGATT GGTGCGTATG TTTGTATGAA GCTACAGGAC
      121 TGATTTGGCG GGCTATGAGG GCGGGGGAAG CTCTGGAAGG GCCGCGATGG GGCGCGCGGC
      181 GTCCAGAAGG CGCCATACGG CCCGCTGGCG GCACCCATCC GGTATAAAAG CCCGCGACCC
      241 CGAACGGTGA CCTCCACTTT CAGCGACAAA CGAGCACTTA TACATACGCG ACTATTCTGC
      301 CGCTATACAT AACCACTCAG CTAGCTTAAG ATCCCATCAA GCTTGCATGC CGGGCGCGCC
      361 AGAAGGAGCG CAGCCAAACC AGGATGATGT TTGATGGGGT ATTTGAGCAC TTGCAACCCT
      421 TATCCGGAAG CCCCCTGGCC CACAAAGGCT AGGCGCCAAT GCAAGCAGTT CGCATGCAGC
      481 CCCTGGAGCG GTGCCCTCCT GATAAACCGG CCAGGGGGCC TATGTTCTTT ACTTTTTTAC
      541 AAGAGAAGTC ACTCAACATC TTAAAATGGC CAGGTGAGTC GACGAGCAAG CCCGGCGGAT
      601 CAGGCAGCGT GCTTGCAGAT TTGACTTGCA ACGCCCGCAT TGTGTCGACG AAGGCTTTTG
      661 GCTCCTCTGT CGCTGTCTCA AGCAGCATCT AACCCTGCGT CGCCGTTTCC ATTTGCAGGA
      721 GATTCGAGGT ACCATGATTG AACAAGATGG ATTGCACGCA GGTTCTCCGG CCGCTTGGGT
      781 GGAGAGGCTA TTCGGCTATG ACTGGGCACA ACAGACAATC GGCTGCTCTG ATGCCGCCGT
      841 GTTCCGGCTG TCAGCGCAGG GGCGCCCGGT TCTTTTTGTC AAGACCGACC TGTCCGGTGC
      901 CCTGAATGAA CTGCAGGACG AGGCAGCGCG GCTATCGTGG CTGGCCACGA CGGGCGTTCC
      961 TTGCGCAGCT GTGCTCGACG TTGTCACTGA AGCGGGAAGG GACTGGCTGC TATTGGGCGA
     1021 AGTGCCGGGG CAGGATCTCC TGTCATCTCA CCTTGCTCCT GCCGAGAAAG TATCCATCAT
     1081 GGCTGATGCA ATGCGGCGGC TGCATACGCT TGATCCGGCT ACCTGCCCAT TCGACCACCA
     1141 AGCGAAACAT CGCATCGAGC GAGCACGTAC TCGGATGGAA GCCGGTCTTG TCGATCAGGA
     1201 TGATCTGGAC GAAGAGCATC AGGGGCTCGC GCCAGCCGAA CTGTTCGCCA GGCTCAAGGC
     1261 GCGCATGCCC GACGGCGAGG ATCTCGTCGT GACCCATGGC GATGCCTGCT TGCCGAATAT
     1321 CATGGTGGAA AATGGCCGCT TTTCTGGATT CATCGACTGT GGCCGGCTGG GTGTGGCGGA
     1381 CCGCTATCAG GACATAGCGT TGGCTACCCG TGATATTGCT GAAGAGCTTG GCGGCGAATG
     1441 GGCTGACCGC TTCCTCGTGC TTTACGGTAT CGCCGCTCCC GATTCGCAGC GCATCGCCTT
     1501 CTATCGCCTT CTTGACGAGT TCTTCTCTAG AGGATCTGCG GCCGCAGGCG GAGGAAGCGG
     1561 AGGCGGAGCC CCAGTGAAGC AGACGCTGAA TTTCGACCTG CTGAAGCTGG CCGGCGACGT
     1621 GGAATCAAAT CCAGGACCAA CTAGTATGGT GTCGAAGGGC GAAGAGGACA ATATGGCCAT
     1681 CATCAAAGAA TTCATGCGGT TCAAGGTGCA CATGGAAGGA TCAGTGAATG GCCACGAATT
     1741 CGAAATCGAA GGCGAAGGCG AGGGACGACC TTATGAGGGA ACGCAGACGG CCAAGCTTAA
     1801 AGTGACGAAG GGCGGACCAC TGCCATTCGC CTGGGACATC CTGTCACCAC AGTTCATGTA
     1861 TGGATCGAAG GCCTATGTGA AGCACCCAGC CGACATCCCA GACTATCTGA AGCTGTCATT
     1921 CCCAGAGGGA TTCAAGTGGG AGCGAGTGAT GAATTTCGAG GACGGCGGAG TGGTCACGGT
     1981 CACGCAGGAC TCGTCGCTGC AGGACGGCGA ATTCATCTAT AAGGTCAAAC TGCGGGGCAC
     2041 GAATTTCCCA TCAGACGGAC CAGTGATGCA GAAAAAGACG ATGGGATGGG AAGCCTCGTC
     2101 GGAACGAATG TATCCAGAGG ACGGCGCCCT GAAGGGCGAA ATCAAGCAGC GACTGAAGCT
     2161 GAAGGACGGC GGCCACTATG ACGCCGAAGT CAAGACGACG TATAAGGCCA AGAAGCCAGT
     2221 CCAGCTGCCA GGCGCCTATA ATGTGAATAT CAAGCTGGAC ATCACGTCGC ACAATGAGGA
     2281 CTATACGATC GTGGAACAGT ATGAACGAGC CGAAGGACGA CACTCAACGG GCGGAATGGA
     2341 CGAGCTGTAT AAGTAGCATA TGATTCCGCT CCGTGTAAAT GGAGGCGCTC GTTGATCTGA
     2401 GCCTTGCCCC CTGACGAACG GCGGTGGATG GAAGATACTG CTCTCAAGTG CTGAAGCGGT
     2461 AGCTTAGCTC CCCGTTTCGT GCTGATCAGT CTTTTTCAAC ACGTAAAAAG CGGAGGAGTT
     2521 TTGCAATTTT GTTGGTTGTA ACGATCCTCC GTTGATTTTG GCCTCTTTCT CCATGGGCGG
     2581 GCTGGGCGTA TTTGAAGCGC GCCCGGGCTT GGTCTGACAG TTACCAATGC TTAATCAGTG
     2641 AGGCACCTAT CTCAGCGATC TGTCTATTTC GTTCATCCAT AGTTGCCTGA CTCCCCGTCG
     2701 TGTAGATAAC TACGATACGG GAGGGCTTAC CATCTGGCCC CAGTGCTGCA ATGATACCGC
     2761 GAGACCCACG CTCACCGGCT CCAGATTTAT CAGCAATAAA CCAGCCAGCC GGAAGGGCCG
     2821 AGCGCAGAAG TGGTCCTGCA ACTTTATCCG CCTCCATCCA GTCTATTAAT TGTTGCCGGG
     2881 AAGCTAGAGT AAGTAGTTCG CCAGTTAATA GTTTGCGCAA CGTTGTTGCC ATTGCTACAG
     2941 GCATCGTGGT GTCACGCTCG TCGTTTGGTA TGGCTTCATT CAGCTCCGGT TCCCAACGAT
     3001 CAAGGCGAGT TACATGATCC CCCATGTTGT GCAAAAAAGC GGTTAGCTCC TTCGGTCCTC
     3061 CGATCGTTGT CAGAAGTAAG TTGGCCGCAG TGTTATCACT CATGGTTATG GCAGCACTGC
     3121 ATAATTCTCT TACTGTCATG CCATCCGTAA GATGCTTTTC TGTGACTGGT GAGTACTCAA
     3181 CCAAGTCATT CTGAGAATAG TGTATGCGGC GACCGAGTTG CTCTTGCCCG GCGTCAATAC
     3241 GGGATAATAC CGCGCCACAT AGCAGAACTT TAAAAGTGCT CATCATTGGA AAACGTTCTT
     3301 CGGGGCGAAA ACTCTCAAGG ATCTTACCGC TGTTGAGATC CAGTTCGATG TAACCCACTC
     3361 GTGCACCCAA CTGATCTTCA GCATCTTTTA CTTTCACCAG CGTTTCTGGG TGAGCAAAAA
     3421 CAGGAAGGCA AAATGCCGCA AAAAAGGGAA TAAGGGCGAC ACGGAAATGT TGAATACTCA
     3481 TACTCTTCCT TTTTCAATAT TATTGAAGCA TTTATCAGGG TTATTGTCTC ATGACCAAAA
     3541 TCCCTTAACG TGAGTTTTCG TTCCACTGAG CGTCAGACCC CGTAGAAAAG ATCAAAGGAT
     3601 CTTCTTGAGA TCCTTTTTTT CTGCGCGTAA TCTGCTGCTT GCAAACAAAA AAACCACCGC
     3661 TACCAGCGGT GGTTTGTTTG CCGGATCAAG AGCTACCAAC TCTTTTTCCG AAGGTAACTG
     3721 GCTTCAGCAG AGCGCAGATA CCAAATACTG TTCTTCTAGT GTAGCCGTAG TTAGGCCACC
     3781 ACTTCAAGAA CTCTGTAGCA CCGCCTACAT ACCTCGCTCT GCTAATCCTG TTACCAGTGG
     3841 CTGTTGCCAG TGGCGATAAG TCGTGTCTTA CCGGGTTGGA CTCAAGACGA TAGTTACCGG
     3901 ATAAGGCGCA GCGGTCGGGC TGAACGGGGG GTTCGTGCAC ACAGCCCAGC TTGGAGCGAA
     3961 CGACCTACAC CGAACTGAGA TACCTACAGC GTGAGCTATG AGAAAGCGCC ACGCTTCCCG
     4021 AAGGGAGAAA GGCGGACAGG TATCCGGTAA GCGGCAGGGT CGGAACAGGA GAGCGCACGA
     4081 GGGAGCTTCC AGGGGGAAAC GCCTGGTATC TTTATAGTCC TGTCGGGTTT CGCCACCTCT
     4141 GACTTGAGCG TCGATTTTTG TGATGCTCGT CAGGGGGGCG GAGCCTATGG AAAAACGCCA
     4201 GCAACGCGGC CTTTTTACGG TTCCTGGCCT TTTGCTGGCC TTTTGCTCAC ATGTTCTTTC
     4261 CTGCGTTATC CCCTGATTCT GTGGATAACC GTATTACCGC CT 
//
