# Supplementary material for: The genetic intractability of Symbiodinium microadriaticum to standard algal transformation methods
Source: PLoS One. 2019 Feb 19;14(2):e0211936. doi: 10.1371/journal.pone.0211936 (PMC6380556; doi:10.1371/journal.pone.0211936)
Supplement: S16 File — These values were used to make the graph shown in Fig 1. (XLSX) [file pone.0211936.s021.xlsx]

## Sheet: Calculation
		Biorep 1					Biorep 2					Biorep 3
	Antibiotic treatment	Techrep 1	Techrep 2	Techrep 3	Techrep 4	Average (x10)	Techrep 1	Techrep 2	Techrep 3	Techrep 4	Average (x10)	Techrep 1	Techrep 2	Techrep 3	Techrep 4	Average (x10)		Treatment	Day	Overall Average	Std dev of bioreps	Std Err of bioreps
Day 1	Hygromycin (2500 ug/ml)	13978	10466	11115	9672	113078	12912	11615	10715	10867	115272	11217	10401	14578	9835	115078		Hygromycin (2500 ug/ml)	1	114476	1214.91	701.429
Day 8	Hygromycin (2500 ug/ml)	10534	9526	11107	7779	97365	1290	1541	717	1182	11825	10101	5982	5194	5124	66002.5		Hygromycin (2500 ug/ml)	8	58397.5	43274.1	24984.3
Day 15	Hygromycin (2500 ug/ml)	7705	7889	9445	5340	75947.5	8322	7088	5520	6958	69720	9604	10693	8173	7468	89845		Hygromycin (2500 ug/ml)	15	78504.2	10303.2	5948.57
Day 22	Hygromycin (2500 ug/ml)	4547	3234	3944	2974	36747.5	3689	2546	2078	3156	28672.5	3653	3081	4264	2976	34935		Hygromycin (2500 ug/ml)	22	33451.7	4236.93	2446.2
Day 29	Hygromycin (2500 ug/ml)	3404	3619	4305	2222	33875	502	5458	1005	251	18040	1904	2372	466	179	12302.5		Hygromycin (2500 ug/ml)	29	21405.8	11173.2	6450.83
Day 1	Kanamycin (5000 ug/ml)	12968	13295	12467	9537	120668	12538	9186	8707	9961	100980	7277	8569	6704	10034	81460		Kanamycin (5000 ug/ml)	1	101036	19603.8	11318.3
Day 8	Kanamycin (5000 ug/ml)	45895	34747	39504	39896	400105	47100	39739	29319	37528	384215	62689	45347	55278	47877	527978		Kanamycin (5000 ug/ml)	8	437432	78815.7	45504.3
Day 15	Kanamycin (5000 ug/ml)	78145	64497	87071	63832	733862	83489	67116	73689	51066	688400	91882	94559	87064	79623	882820		Kanamycin (5000 ug/ml)	15	768361	101698	58715.1
Day 22	Kanamycin (5000 ug/ml)	54768	48702	63660	47598	536820	52372	37272	66855	32681	472950	95354	80473	49638	46129	678985		Kanamycin (5000 ug/ml)	22	562918	105468	60891.8
Day 29	Kanamycin (5000 ug/ml)	103801	97813	92401	69155	907925	99811	93671	89620	66029	872828	96383	55757	57429	63663	683080		Kanamycin (5000 ug/ml)	29	821278	120962	69837.6
Day 1	Hygromycin (100 ug/ml)	9835	6556	10217	8778	88465	13682	8636	8528	15404	115625	11002	6486	12005	8347	94600		Hygromycin (100 ug/ml)	1	99563.3	14244	8223.79
Day 8	Hygromycin (100 ug/ml)	24098	26160	26241	23150	249122	33738	29565	27020	24898	288052	26944	20531	27813	23755	247608		Hygromycin (100 ug/ml)	8	261594	22926.1	13236.4
Day 15	Hygromycin (100 ug/ml)	17114	23508	28554	22707	229708	26276	32997	31752	33659	311710	36123	21692	33623	28226	299160		Hygromycin (100 ug/ml)	15	280192	44169.3	25501.2
Day 22	Hygromycin (100 ug/ml)	32939	22520	43175	27168	314505	31081	33636	39844	54238	396998	45349	29619	25600	42399	357418		Hygromycin (100 ug/ml)	22	356307	41257.5	23820
Day 29	Hygromycin (100 ug/ml)	20297	17165	32527	29095	247710	25577	22025	34302	23938	264605	37699	21771	34302	23938	294275		Hygromycin (100 ug/ml)	29	268863	23572.8	13609.7
Day 1	Chloramphnicol (100 ug/ml)	11002	10287	7273	10428	97475	8784	8741	7883	11394	92005	11362	8099	11432	8929	99555		Chloramphenicol (100 ug/ml)	1	96345	3899.78	2251.54
Day 8	Chloramphnicol (100 ug/ml)	12150	7199	11892	11213	106135	10353	7776	7023	8454	84015	12610	9386	8992	9028	100040		Chloramphenicol (100 ug/ml)	8	96730	11425.4	6596.48
Day 15	Chloramphnicol (100 ug/ml)	9966	8215	7418	7240	82097.5	12485	10781	8313	10080	104148	11794	9118	8135	8741	94470		Chloramphenicol (100 ug/ml)	15	93571.7	11052.4	6381.11
Day 22	Chloramphnicol (100 ug/ml)	1576	896	1792	1755	15047.5	2401	1650	1719	1219	17472.5	2185	1254	1471	2026	17340		Chloramphenicol (100 ug/ml)	22	16620	1363.44	787.18
Day 29	Chloramphnicol (100 ug/ml)	2365	2186	1505	430	16215	3047	2366	1075	6824	33280	2724	2080	2867	2365	25090		Chloramphenicol (100 ug/ml)	29	24861.7	8534.79	4927.56
Day 1	Tetracycline (100 ug/ml)	16047	12661	15718	15718	150360	15589	8835	10817	14943	125460	12327	9414	13994	12041	119440		Tetracycline (100 ug/ml)	1	131753	16392.6	9464.25
Day 8	Tetracycline (100 ug/ml)	38210	27017	30660	26859	306865	37391	27794	24408	32224	304542	36174	26655	23867	22952	274120		Tetracycline (100 ug/ml)	8	295176	18271.8	10549.2
Day 15	Tetracycline (100 ug/ml)	43118	40719	36370	30665	377180	34176	31350	34062	36276	339660	38382	31557	32710	29030	329198		Tetracycline (100 ug/ml)	15	348679	25230.7	14567
Day 22	Tetracycline (100 ug/ml)	57484	46165	51611	45272	501330	51216	47201	49636	46137	485475	47100	48147	45297	43949	461232		Tetracycline (100 ug/ml)	22	482679	20194.4	11659.3
Day 29	Tetracycline (100 ug/ml)	54979	46716	29157	26971	394558	43595	40358	41518	34315	399465	34510	45062	37435	36124	382828		Tetracycline (100 ug/ml)	29	392283	8548.71	4935.6
Day 1	No antibiotics	16267	15304	12720	11716	140018	15765	13295	14365	15189	146535	15839	13087	11677	11113	129290		No antibiotics	1	138614	8707.73	5027.41
Day 8	No antibiotics	59215	39482	56763	37935	483488	64551	50252	44547	53574	532310	49613	48706	37993	45012	453310		No antibiotics	8	489702	39865	23016.1
Day 15	No antibiotics	53754	61551	64149	65982	613590	88115	65827	55417	73025	705960	112557	81135	83753	72463	874770		No antibiotics	15	731440	132441	76465
Day 22	No antibiotics	105010	83571	108442	87995	962545	126006	100283	102457	74651	1.00849e+06	117464	102640	106736	96225	1.05766e+06		No antibiotics	22	1.00957e+06	47567.8	27463.3
Day 29	No antibiotics	88601	83779	67204	73099	781708	91652	48970	58941	61002	651412	109646	120196	107885	77776	1.03876e+06		No antibiotics	29	823959	197099	113795
