# Supplementary material for: The genetic intractability of Symbiodinium microadriaticum to standard algal transformation methods
Source: PLoS One. 2019 Feb 19;14(2):e0211936. doi: 10.1371/journal.pone.0211936 (PMC6380556; doi:10.1371/journal.pone.0211936)
Supplement: S17 File — These values were used to make the graph shown in Fig 2. (XLSX) [file pone.0211936.s022.xlsx]

## Sheet: Standard curve
Haemocytometer confirmation of yeast strain 31019b (parental strain) in YNB+ 3% glycerol + 0.5% galactose + uracil
	OD600						Haemocytometer cell counts
Dilution factor AFTER 10x dilution	Rep 1	Rep 2	Rep 3	Rep 4	Average		Square 1	Square 2	Square 3	Square 4	Mean	*Cells per ml		OD600	Cell counts
1	2.885	2.958	2.784	3.007	2.9085							1381250000		2.9085	1381250000
0.5	2.862	2.762	2.668	2.722	2.7535		220	311	301	273	276.25	690625000		2.7535	690625000
0.25	1.907	1.912	1.915	1.932	1.9165		180	134	164	70	137	342500000		1.9165	342500000
0.125	1.229	1.22	1.231	1.231	1.22775		67	57	72	52	62	155000000		1.22775	155000000
0.0625	0.78	0.789	0.795	0.795	0.78975		26	22	40	42	32.5	81250000		0.78975	81250000
0.03125	0.371	0.35	0.351	0.35	0.3555		20	12	14	17	15.75	39375000		0.3555	39375000
0.015625	0.23	0.22	0.222	0.224	0.224							19687500		0.224	19687500
												*highest and lowest numbers are estimates
													Equation for OD600 to cell number
													y = 22128687e1.3779x
													Number of cells = 22128687*(EXP(1.3779*OD600))
													Standard yeast OD equation, OD600 = 1 is 30,000,000
													Calculated OD equation, OD600 = 1 is 87,774,833

## Sheet: Growth data
	OD600							Cell numbers
	BioRep 1	BioRep 2	BioRep 3	Biorep 4	Biorep 5	Average		BioRep 1	BioRep 2	BioRep 3	BioRep 4	BioRep 5	Average	StDev	StErr			Average	StErr
Parental -Ura	0.221	0.145	0.125	0.145	0.125	0.1522		3.00058e+07	2.70225e+07	2.6288e+07	2.70225e+07	2.6288e+07	2.72919e+07	1.54276e+06	689944		Parental -Ura	2.72919e+07	689944
Parental +Ura	2.748	2.475	3.161	2.475	3.161	2.804		9.75884e+08	6.69933e+08	1.72402e+09	6.69933e+08	1.72402e+09	1.05417e+09	5.36241e+08	2.39814e+08		Parental +Ura	1.05417e+09	2.39814e+08
Parental +Ura +Chlo	1.151	1.476	1.451	1.476	1.451	1.401		1.08076e+08	1.69128e+08	1.63401e+08	1.69128e+08	1.63401e+08	1.52523e+08	2.61796e+07	1.17079e+07		Parental +Ura +Chlo	1.52523e+08	1.17079e+07
Empty vector	2.816	2.226	2.965	2.226	2.965	2.6396		1.07174e+09	4.75364e+08	1.316e+09	4.75364e+08	1.316e+09	8.40485e+08	4.27627e+08	1.91241e+08		Empty vector	8.40485e+08	1.91241e+08
Empty vector +Chlo	1.569	1.573	1.629	1.573	1.629	1.5946		1.92251e+08	1.93313e+08	2.0882e+08	1.93313e+08	2.0882e+08	1.99153e+08	8.6984e+06	3.89004e+06		Empty vector +Chlo	1.99153e+08	3.89004e+06
Chlo Resist	2.86	2.34	2.809	2.34	2.809	2.6316		1.13873e+09	5.56218e+08	1.06146e+09	5.56218e+08	1.06146e+09	8.31272e+08	2.92544e+08	1.3083e+08		Chlo Resist	8.31272e+08	1.3083e+08
Chlo Resist +Chlo	2.822	2.595	2.825	2.595	2.825	2.7324		1.08064e+09	7.90389e+08	1.08512e+09	7.90389e+08	1.08512e+09	9.55131e+08	1.60622e+08	7.18323e+07		Chlo Resist +Chlo	9.55131e+08	7.18323e+07
															Effect of Chlo on parental strain			Effect of Chlo on empty vector			Effect of Chlo on ChloR
															Parental +Ura	Parental +Ura +Chlo		Empty vector	Empty vector +Chlo		Chlo Resist	Chlo Resist +Chlo
														Biorep 1	9.75884e+08	1.08076e+08		1.07174e+09	1.92251e+08		1.13873e+09	1.08064e+09
														Biorep 2	6.69933e+08	1.69128e+08		4.75364e+08	1.93313e+08		5.56218e+08	7.90389e+08
														Biorep 3	1.72402e+09	1.63401e+08		1.316e+09	2.0882e+08		1.06146e+09	1.08512e+09
														Biorep 4	6.69933e+08	1.69128e+08		4.75364e+08	1.93313e+08		5.56218e+08	7.90389e+08
														Biorep 5	1.72402e+09	1.63401e+08		1.316e+09	2.0882e+08		1.06146e+09	1.08512e+09
														*2-tailed p-value		0.0032			0.0051			0.5568
														*test results using t-test calculator from https://www.graphpad.com/quickcalcs/ttest1/
														p-value < 0.01	**
